# Supplementary material for: Single cell transcriptome profiling of retinal ganglion cells identifies cellular subtypes
Source: Nat Commun. 2018 Jul 17;9:2759. doi: 10.1038/s41467-018-05134-3 (PMC6050223; doi:10.1038/s41467-018-05134-3)
Supplement: Supplementary file 3 — Supplementary Data 1 [file 41467_2018_5134_MOESM3_ESM.xlsx]

## Sheet: Enriched_genes_per_cluster
Gene Symbol	Ensembl Gene ID	1	2	3	4	5	6	7	8	9	10	11	12	13	14	15	16	17	18	19	20	21	22	23	24	25	26	27	28	29	30	31	32	33	34	35	36	37	38	39	40	0	Enriched_in_cluster
BCO2	ENSMUSG00000032066	0.252003	0.00449081	0.00239942	0.110659	0	0	0	0	0	0	0.0101065	0.00411822	0.0177112	0.0102182	0.00812115	0.0024463	0.0101919	0.00772946	0	0.00377725	0.00831073	0.0179255	0	0.0154541	0.00932814	0.00204645	0.00300271	0.0126088	0.0304938	0	0.00361362	0.0142912	0.0136315	0.0230987	0.00969065	0.00287172	0.00334216	0.00454379	0	0	0.0384873	1
MMP2	ENSMUSG00000031740	0.291687	0.0323831	0.0513385	0.0660942	0.0612707	0.0197106	0.00635527	0.0254901	0.0446086	0.110201	0.0976186	0.0190573	0.0887256	0.00522284	0.0174871	0.0612168	0.0177438	0.0306383	0.0714535	0.0203289	0.0213445	0.0153664	0.0277405	0.0106936	0.0660471	0.0796451	0.114228	0.153782	0.00645668	0.0644379	0.04153	0.0248018	0.0511793	0.0908636	0	0.0435064	0.146894	0.00513595	0.00820834	0.0331357	0.0721036	1
BARHL1	ENSMUSG00000026805	0	0.111767	0	0	0.00967227	0	0	0	0	0	0	0	0.0018249	0	0	0	0	0	0.00504168	0	0.00590523	0	0	0	0	0	0	0	0	0	0	0	0	0.00407049	0	0	0	0	0	0	0.00241837	2
FMO1	ENSMUSG00000040181	0.00216535	0.222815	0	0.00116487	0	0	0	0	0	0	0	0	0	0	0	0	0.00404704	0	0	0	0	0	0	0	0.0202525	0.00841998	0.0068029	0	0	0.00318604	0	0.00664868	0.0639236	0	0.00559302	0	0.0183625	0	0	0	0.0046957	2
LHX9	ENSMUSG00000019230	0.0018861	0.173256	0.0041108	0	0.0491198	0	0.00506176	0	0	0.0441219	0	0	0.0373565	0.00238103	0	0.00370578	0.0362005	0	0	0	0	0	0.00412328	0	0	0	0	0.0733125	0.00384053	0.0166943	0	0.00554171	0.0025044	0.00287257	0	0	0	0.00276999	0	0	0.0488896	2
MET	ENSMUSG00000009376	0.0033582	0.00353879	0.166441	0	0.0261761	0	0	0	0.00814474	0	0.00471698	0.0264817	0	0.00227083	0	0.00389322	0.00981143	0	0	0.00325453	0	0	0	0	0	0.0044484	0	0	0	0	0	0.00758145	0	0.00369112	0	0	0.0046939	0	0	0	0.00554554	3
TRAF3IP3	ENSMUSG00000037318	0.00180108	0	0.0973939	0.00116487	0	0	0	0	0.015909	0	0	0	0	0	0	0	0.00903065	0	0	0	0	0	0	0	0	0.00184313	0.0132328	0	0.00842008	0.00256156	0	0	0	0	0	0	0	0.0165536	0	0	0.00744311	3
MC4R	ENSMUSG00000047259	0	0	0.078703	0	0	0	0	0	0	0	0	0	0.00185578	0	0.00697599	0	0	0	0	0.00504374	0	0	0	0	0	0	0.0175018	0.00861312	0	0.00446006	0.00493373	0.0059206	0	0.00627693	0	0.0148519	0	0	0	0	0.00241837	3
FST	ENSMUSG00000021765	0.00179937	0.00363574	1.21755	0.0079096	0.0183717	0.0250348	0.00814928	0.00791045	0.0356713	0	0.0882919	0.0136639	0.00189422	0.0558776	0	0	0.152624	0.0371803	0.0033001	0.00925733	0.0143637	0	0	0	0.308496	0.00961237	0.0062993	0.00695734	0	0.0570483	0.0647035	0.023481	0.00833511	0	0.0254578	0	0.00481282	0.0155586	0.0609664	0	0.0516168	3
LYVE1	ENSMUSG00000030787	0.0310176	0.00387695	0.253722	0.0381749	0.0217587	0.0243545	0.00322145	0	0.0381463	0	0.00438792	0	0.00205362	0.072767	0	0	0.0416886	0	0	0.0025389	0.0232516	0.0172709	0.0507078	0.0337764	0.00302597	0.00405234	0	0.0118172	0.0627514	0.0217656	0.034865	0	0	0.0162005	0.0156665	0.00690091	0.00330899	0.00315642	0	0	0.00932158	3
APELA	ENSMUSG00000079042	0	0	0.204009	0	0	0	0	0.017079	0	0	0.00948223	0	0	0	0	0	0.060443	0	0.0254014	0	0	0	0.0260528	0	0	0	0.00246271	0	0.00434863	0	0	0.00770646	0.00512658	0	0	0	0.00570636	0	0	0	0.00292667	3
SHISA2	ENSMUSG00000044461	0.0213447	0.0162686	0.263445	0.0429	0.0409438	0.0196905	0.0321571	0.0244017	0.0359503	0.0134055	0.010125	0.0790916	0.00770764	0.0116887	0.0588557	0.0582366	0.0236411	0.074692	0.0213323	0.0527981	0.0703329	0.0341363	0.0266682	0.0637181	0.0296975	0.0184203	0.0167033	0.0150036	0.0451945	0.0396412	0.00349184	0.124925	0.0310452	0.0437387	0.028714	0.0275259	0.0274297	0.0322367	0.055368	0	0.043362	3
CNIH3	ENSMUSG00000026514	0.162193	0.282599	0.631978	0.00634791	0.179263	0.0155492	0.029982	0.0425732	0.0454499	0.0236539	0.170642	0.232401	0.0744692	0.0771877	0.0068425	0.022112	0.321037	0.0344885	0.288278	0.0887236	0.0325067	0	0.00470252	0.0895656	0.0529594	0.0184848	0.27489	0.0217171	0.00434863	0.0158053	0.0295509	0.030315	0.0253887	0.00401541	0.0728461	0.0135722	0.0369976	0.0961916	0.0251404	0	0.0478306	3
GM12454	ENSMUSG00000087142	0.0138795	0	0.0580044	0.0121754	0.0093412	0.0135247	0	0	0.0135189	0	0.00897761	0.0079819	0.00413649	0.00733735	0	0.00728296	0.00345246	0.0170743	0.025193	0	0	0	0	0.0215553	0.00702744	0.0206309	0.0130931	0.00916114	0.00292675	0.0101415	0.0122312	0.00369856	0.0175815	0.0298258	0.00724101	0.00293201	0.00696743	0.00760602	0	0	0.00229244	3
KCNS1	ENSMUSG00000040164	0.033645	0.0504185	0.0344485	0.42741	0	0.0220037	0.0272542	0.0292312	0.160584	0.0417812	0.0586713	0.0674026	0.0123092	0.109443	0.063858	0.0477472	0.0706423	0.03664	0.0569053	0.0125037	0.0333822	0.0187035	0.0164221	0.0340332	0.0420724	0.0694045	0.0707182	0.0269789	0.118384	0.0332913	0.0369018	0.145634	0.033195	0.0286169	0.0188207	0.0703038	0.0670127	0.037078	0.0170791	0	0.104084	4
D7ERTD443E	ENSMUSG00000030994	0.0159173	0	0	0.0584242	0	0	0.0027307	0	0	0.00871235	0.005443	0	0.00938097	0.00567391	0	0.0152328	0	0	0	0.00262364	0	0.0110232	0.0109013	0.00554963	0	0.0232414	0	0.00740624	0.0114302	0.00320874	0.00767465	0.0184817	0.00324712	0.00847641	0	0.00324177	0.0176254	0.00454725	0	0	0.0145964	4
MMP14	ENSMUSG00000000957	0.0267238	0.0147101	0.0263235	0.231428	0.0223502	0.0124503	0.0246774	0.00460857	0.0132018	0.00589211	0	0.019769	0.0123853	0.00614587	0.0178505	0.00825166	0	0.0335418	0.0262668	0.0233998	0.0129562	0.0540931	0.0511108	0	0.00553079	0.0108696	0.0109847	0.0157156	0.0231932	0.00428703	0.0168996	0.0148247	0.00317858	0.0975971	0	0.00934235	0.0200842	0.00842459	0	0	0.0617846	4
CYS1	ENSMUSG00000062563	0.0204399	0.0116786	0.0339658	0.124425	0	0.0459739	0.0112788	0.0395457	0.0131957	0	0.0086255	0	0.0184262	0.00607418	0.00528155	0.00908456	0.00434055	0.00936461	0.0505242	0.00656876	0	0	0	0.0221336	0.0364671	0.0343745	0.054139	0	0.0163509	0.0136788	0.0224709	0.0378708	0.014243	0.0162647	0.00933177	0.025577	0.0123297	0	0.0117782	0	0.046178	4
TUSC5	ENSMUSG00000046275	0.553779	0.0690472	0.126853	2.54236	0.0402488	0.0152259	1.09465	0.0664808	0.0560045	0.122816	0.0939685	0.0762924	0.265028	0.0588884	0.888451	0.0706206	0.10665	1.31589	0.0583815	0.0595493	0.045136	0.15531	0.0501565	0.325495	0.0537801	0.135335	0.394019	0.590707	0.276563	0.127079	0.667605	0.106716	0.0599464	0.690947	1.35614	0.0802412	0.164775	0.0905485	0.0731684	0.151043	0.795996	4
4931429I11RIK	ENSMUSG00000032023	0.0380589	0.0129713	0.00464201	0.105187	0	0	0.0336649	0	0.0105873	0.0309937	0.0112269	0.014019	0.0381315	0.0114192	0.0260019	0.0214314	0.0123721	0	0.0188187	0.0565226	0.0101021	0	0.00558982	0.00937156	0.0244011	0.00492984	0.0499772	0.00619078	0.0194288	0.015027	0.0210273	0.0120607	0.019883	0.0168314	0	0.0143226	0.0122445	0.00330926	0.0122156	0	0.0147676	4
1700121L03RIK	ENSMUSG00000099574	0.0125566	0.00374765	0.00392614	0.0590326	0	0	0.0318935	0	0.00956578	0	0	0.0320983	0	0	0	0	0.00978365	0	0	0	0	0.0105413	0	0.0105414	0	0.00388851	0	0	0.0280507	0	0.00859436	0	0	0.00380183	0	0	0	0.007269	0	0	0.0253413	4
SIPA1L2	ENSMUSG00000001995	0.0680807	0.00754013	0.0972267	0.422742	0.0723008	0.0238214	0.0508007	0.0527517	0.0467332	0.0173514	0.0678623	0.0626216	0.0398968	0.0667581	0.0257325	0.233313	0.0897832	0.0498494	0.071379	0.0466642	0.0883227	0.105844	0.0140281	0.0418833	0.0791831	0.0346197	0.006803	0.0330479	0.0745601	0.0602739	0.084463	0.0840624	0.0780023	0.0328307	0.0788546	0.0796231	0.0400728	0.0315533	0.122377	0	0.113264	4
EGLN3	ENSMUSG00000035105	0	0.00383107	0.00712232	0.00997353	0.286168	0	0	0	0	0	0.0222844	0.00408409	0.00206886	0.00231874	0.00601953	0.00633373	0.00556595	0	0.0143215	0.00377725	0.00367937	0	0.0209973	0	0.0138502	0.0172258	0.0186803	0	0.0331812	0	0	0.0198925	0.00523338	0.00638559	0.0075828	0	0.0082584	0	0	0	0.0025741	5
SOSTDC1	ENSMUSG00000036169	0.0306488	0.0332526	0.0282736	0.0149913	0.483594	0	0.00798856	0.0241232	0.00769664	0.0064513	0.141269	0.0222577	0.00756371	0.00582256	0.0317541	0.010901	0.0181896	0.0816668	0.022544	0.0204143	0.0335771	0.147559	0.0895501	0	0.0254362	0.0108498	0.0534105	0.00563905	0.0344393	0.0614764	0.137118	0.0516118	0.0154137	0.0216016	0.00544732	0.101608	0	0.00698155	0	0.0611414	0.0331268	5
NNMT	ENSMUSG00000032271	0	0.016536	0	0.00219832	0.168784	0.00722753	0	0	0.0258538	0	0	0	0.00567618	0.00496684	0.00301909	0.00678027	0.0663121	0	0.00940961	0	0	0	0	0.00440783	0.00463286	0.00319073	0	0.00490533	0	0	0	0	0	0	0	0.00227166	0.0108005	0	0	0	0.00514479	5
TGM6	ENSMUSG00000027403	0	0	0	0	0.0655321	0	0	0	0	0	0	0	0	0	0	0	0	0	0	0	0	0	0	0	0.0194628	0	0	0	0	0	0	0	0	0	0	0	0	0	0	0.0355319	0	5
ELMO3	ENSMUSG00000014791	0.00792965	0.0105078	0.00693015	0.0223013	0.0512527	0	0.0221929	0.0281901	0.01738	0	0.0103377	0.0163764	0.0129709	0.0204647	0	0.017417	0.0212531	0.0189978	0.0211623	0.0170314	0.00949331	0.0067314	0.0105934	0.0256008	0.00776159	0.0193026	0.00379296	0.0147373	0	0.0206211	0	0.0109086	0.00597289	0.00659539	0.0140886	0.01669	0.0238971	0.02552	0.0166318	0	0.015389	5
CAV1	ENSMUSG00000007655	0	0	0	0.00174222	0.0210528	0.429176	0	0	0.0030146	0	0	0.00516061	0.00420026	0	0.00577733	0	0	0	0	0	0	0.0108467	0	0	0.0516272	0	0	0	0.00445748	0	0	0.0216225	0.0183616	0.00358749	0	0	0	0	0	0	0.0165997	6
GM13470	ENSMUSG00000086644	0	0.0137056	0	0	0.00973509	0.0959867	0	0	0	0	0.00438792	0	0	0	0	0.00875938	0.00482224	0	0.00377562	0	0	0	0	0	0.00657869	0.0115459	0	0	0.00708451	0	0	0.00232987	0.00861804	0	0	0.00282999	0.0122879	0	0	0	0.00450628	6
PDLIM5	ENSMUSG00000028273	0.0126281	0.00442806	0.0886928	0.00510634	0.017557	0.590169	0.0103129	0.0320388	0.0249303	0.0218946	0.0111062	0.0126668	0.00396092	0.038062	0.0688407	0.0321444	0.00786706	0.0356001	0.0378629	0.0156052	0.0348535	0.0117491	0.00474851	0.0107125	0.0621939	0.0138448	0.0115879	0.0100982	0.0566362	0.00446006	0.0039889	0.0272035	0.0215904	0.0138358	0.0110759	0.00865307	0.0249858	0.00563358	0.0367255	0	0.0377391	6
CHRDL1	ENSMUSG00000031283	0	0.00344383	0	0.00201003	0	0.179413	0	0.00602255	0.0297478	0	0.00587224	0	0	0.0022299	0.00594429	0	0	0	0.00588685	0	0	0	0	0	0.00352453	0	0	0	0	0	0.0175048	0	0	0	0	0.00381057	0	0	0	0	0.0103394	6
PSMB9	ENSMUSG00000096727	0.00589472	0.0234066	0.00681656	0.00546091	0	0.138977	0.00575176	0.0210366	0.00809596	0	0.0119858	0.015111	0.00577155	0.0048343	0	0.011933	0.00494518	0	0.00453457	0.0169555	0.00752177	0	0.00957561	0	0.0429067	0.0180991	0.00324877	0	0.00727863	0.00322706	0.00706576	0.0103959	0.00340719	0	0.0118555	0.00932241	0.00354803	0.0162008	0	0	0.00857018	6
S100Z	ENSMUSG00000021679	0	0.00485861	0.00955733	0	0	0.0648377	0	0	0.00361197	0	0	0	0.00186393	0.00693242	0	0.00385066	0	0	0	0.00353015	0	0.0201602	0	0	0.0143071	0	0.00750085	0	0	0	0.00430697	0.00714747	0	0	0	0	0.0120445	0.020413	0	0	0.00370687	6
BMPR1B	ENSMUSG00000052430	0	0	0.00578846	0	0.00909989	0.0732192	0.00558382	0	0.0180979	0	0	0	0.00162644	0.00429563	0	0.0085094	0	0.00975026	0	0.00322709	0.00463137	0.0127475	0	0	0.0153455	0.0022639	0	0	0.0234412	0	0	0.0103249	0.0195139	0.00542606	0	0	0.00951721	0.0130547	0	0	0.00497269	6
BTC	ENSMUSG00000082361	0	0	0	0.00195266	0.0173392	0.0540296	0	0.00602255	0	0	0	0	0.00180402	0.00759273	0.0114526	0	0	0	0	0	0.0034823	0	0	0	0.0150855	0.0044299	0	0	0	0	0.00360684	0.00896075	0.010117	0.00379837	0	0	0.00385649	0.0076781	0	0	0	6
NMI	ENSMUSG00000026946	0	0	0.0185154	0.00404513	0.00840638	0.108127	0	0.0292663	0	0	0	0	0	0	0.00333673	0.0161888	0	0.00693188	0.0154422	0.00335965	0.0197227	0	0	0.00493955	0.0182041	0.02658	0.00655674	0	0.00367066	0.00359389	0	0.00693108	0.0302613	0.0034198	0	0.00740001	0.0348191	0.0140757	0	0	0.00478213	6
1700003F12RIK	ENSMUSG00000038523	0.00407242	0.00431985	0.00194471	0.00573767	0	0.287699	0.0052633	0.00491424	0.00782403	0.00647781	0	0.00872708	0.0060693	0.0218521	0.036932	0.0138957	0.00336402	0.0350293	0.0125891	0.0058441	0.01107	0.0254143	0	0.019933	0.0571329	0.0385386	0.00726104	0.00490217	0.00373521	0	0	0.0178846	0.0957136	0.0148104	0.0229748	0.00282405	0.00784541	0.0165418	0.00700966	0	0.0176035	6
BST2	ENSMUSG00000046718	0.0074589	0.0120049	0.0107016	0.00939468	0.0278205	0.353126	0.00582035	0.0167339	0.0103356	0.00519627	0.00638994	0.00865593	0.00727213	0.0163764	0.0393524	0.0336682	0.0158372	0.0223799	0.0304426	0.0207234	0.0554458	0.0331815	0.027542	0.00991005	0.0928351	0.0553128	0.121028	0.00741056	0.0206548	0	0.00956	0.0707853	0.047856	0.0112905	0.0147741	0.0195462	0.0778309	0.0115898	0	0	0.0261331	6
VAX2OS	ENSMUSG00000085794	0.0968824	0.108283	0.101981	0.0751498	0.0959267	1.30549	0.0787325	0.115571	0.145627	0.0964857	0.15103	0.0435783	0.0618822	0.150753	0.0925106	0.203152	0.0854552	0.040817	0.113496	0.129163	0.0957381	0.0902542	0.0524805	0.0597307	0.29159	0.239313	0.0904044	0.154197	0.0947443	0.168392	0.104128	0.104864	0.206715	0.0596953	0.0983243	0.0832434	0.514084	0.107707	0.0552297	0.210064	0.143393	6
AREG	ENSMUSG00000029378	0	0	0	0	0	0.0775882	0	0	0	0	0	0	0	0	0	0	0	0	0	0	0	0	0	0	0	0.00250975	0	0	0	0	0	0	0.00512658	0	0	0	0	0	0	0.0308196	0.00422566	6
OASL2	ENSMUSG00000029561	0.00859458	0.00371327	0.00380434	0	0.0400045	0.136794	0	0.00557481	0	0	0	0	0	0.00646554	0	0.00388537	0.00537939	0	0.00495669	0	0.0096607	0	0.0115256	0.0045587	0.0579676	0.0290881	0	0	0	0.00359014	0.00466704	0.0076014	0.010615	0	0	0.00443551	0.0403572	0.00370039	0	0	0.0125115	6
GPC5	ENSMUSG00000022112	0.009999	0.0709938	0.0336954	0.00630072	0.105299	0.852502	0.00854623	0.0170655	0.0400371	0.014176	0.0364686	0.0424616	0.0242312	0.02779	0.00598705	0.312725	0.0449299	0.00867038	0.0330881	0.0187737	0.173983	0.0263394	0.0110629	0.00655841	0.154925	0.0472816	0.047759	0.0977551	0.00345198	0.0274101	0.0180109	0.00947776	0.366794	0.0116624	0.0228402	0.0956164	0.0983122	0.0404745	0.0270662	0.074861	0.0310833	6
SKA3	ENSMUSG00000021965	0.00187239	0.00377189	0.0151884	0.00821985	0.0146742	0.0586904	0.00330333	0.012093	0	0.0111134	0.0115514	0.0173536	0.00616304	0.0163984	0	0.0226936	0.00892997	0	0.00457519	0.00347979	0.00936006	0.0113515	0.00570532	0	0.0040595	0.00956624	0.0170085	0.00933205	0.0257269	0.0107358	0.0154949	0.00692254	0.0106314	0.00953467	0	0.0141924	0.017521	0.00613094	0.017628	0	0	6
RBKS	ENSMUSG00000029136	0.0078457	0.0150971	0.0287088	0.0275578	0.00770707	0.0589281	0.00804531	0.0163507	0.00319395	0.0170934	0.00501759	0	0.0160583	0.00923805	0.00436505	0.023216	0.00891724	0.00940783	0.0113513	0.00933451	0.021901	0.0227542	0	0.00484136	0.0148023	0.00840268	0.0129836	0.0248005	0	0.0235088	0.0127027	0.00767376	0.0215967	0.0144732	0.0229346	0.00468612	0.0129553	0.00906894	0.0093005	0	0.00665545	6
IFI35	ENSMUSG00000010358	0	0.0394991	0.0503339	0.00194904	0.0806156	0.199949	0.00301425	0.0142848	0.0153674	0.0102828	0	0.0480907	0.0036195	0.00659179	0.0285824	0.0178345	0.0792596	0.0309513	0	0.0541028	0.0451955	0	0.020825	0.0108643	0.0569262	0.0354429	0.00270253	0	0.00821841	0.0136936	0.0138337	0.0414397	0.0987569	0	0	0	0.0365598	0.0277442	0.0190437	0	0.0133392	6
IRF2	ENSMUSG00000031627	0.0963141	0.134359	0.12391	0.140401	0.246028	0.94139	0.15054	0.19943	0.172915	0.113053	0.11626	0.127457	0.103378	0.17391	0.175453	0.125715	0.185822	0.213159	0.124373	0.124863	0.19414	0.249636	0.155868	0.160865	0.483577	0.329773	0.178562	0.11383	0.197097	0.1422	0.153177	0.276283	0.42421	0.158576	0.186376	0.106696	0.379873	0.239232	0.133762	0.145519	0.118509	6
MLIP	ENSMUSG00000032355	0.00432529	0	0.00368452	0.0132431	0.0319117	0.0879223	0.0027694	0.00506317	0	0.00906974	0.0381133	0.0139653	0.0125016	0.00472419	0	0.0203945	0.0160795	0.00796889	0.00409091	0.0050147	0.00529631	0.0188396	0.0192498	0.00553138	0.015678	0.0059624	0.0214944	0	0.0400136	0.00670489	0.0142676	0.0462058	0.00523338	0.0167992	0	0.00876487	0.0142646	0.00549242	0	0	0.0161211	6
NR2F1	ENSMUSG00000069171	0.261399	0.228189	0.248064	0.337393	0.20515	1.2787	0.374106	0.39987	0.349365	0.258395	0.399347	0.326754	0.284087	0.329496	0.353573	0.311945	0.320668	0.342519	0.317134	0.255041	0.418255	0.375688	0.423753	0.311979	0.441404	0.31126	0.353417	0.261597	0.683311	0.292314	0.290454	0.512961	0.290168	0.302091	0.36177	0.32733	0.600032	0.326308	0.225144	0.400441	0.348192	6
ALG10B	ENSMUSG00000075470	0.0602031	0.0750563	0.0462356	0.0584627	0.0186742	0.169356	0.0311127	0.077258	0.0438391	0.0787887	0.0486057	0.0341915	0.044846	0.0455543	0.0336935	0.0589818	0.0373282	0.071133	0.063238	0.0346876	0.0597478	0.0484763	0.0536458	0.0929524	0.0418268	0.0654388	0.0896347	0.0370413	0.0492496	0.0546867	0.0460195	0.0304439	0.0535102	0.0677111	0.0217848	0.0480121	0.0539158	0.0479895	0.0658526	0.0773056	0.0273665	6
SCML2	ENSMUSG00000000037	0.0139847	0.0111335	0.0266867	0.0105181	0.0265599	0.053776	0.0145158	0.0117798	0.012815	0.00569814	0.0132914	0.029557	0.011634	0.00483018	0.0120283	0.0165061	0.00377669	0.00814665	0.0211328	0.00780796	0.0245345	0.022737	0.00967985	0.0254545	0.0116433	0.0108566	0.0138202	0.0104679	0.0056013	0.0030412	0.0164422	0.0130161	0.0144174	0.0121557	0.0297245	0.0238816	0.0231381	0.00940394	0.00832584	0	0.00941862	6
PDE1A	ENSMUSG00000059173	0.0137881	0	0.00988541	0.0169898	0	0.0275735	1.36377	0.0162655	0.00698269	0.018314	0.00486212	0.0342577	0.019996	0.00726985	0.0197982	0.0410567	0.0397231	0.0328967	0.049885	0.0296576	0.0611398	0	0.00901948	0.0491009	0.00846641	0.00512608	0.015168	0.0153049	0.0228152	0.0182388	0.0126658	0.0348135	0.00321926	0.0833192	0.0167832	0.00418664	0.0116738	0.0141352	0.159786	0	0.203119	7
CAR3	ENSMUSG00000027559	0	0.0042167	0.00734173	0.0183813	0.0149569	0.0101112	1.18891	0.00725975	0.229846	0.00634026	0.00507889	0.0159771	0.0126579	0.0266997	0.0120734	0.00855272	0.00428384	0.0192826	0.00495669	0.00563838	0	0	0.0213239	0.013382	0.00372149	0	0.0311954	0.00777897	0	0.00371251	0.00433689	0	0.00506438	0	0.0167147	0	0.0128917	0.0257925	0.0147179	0	0.112742	7
DGKH	ENSMUSG00000034731	0.104022	0.0585901	0.0904515	0.0850243	0.112627	0.103902	0.361312	0	0.0285929	0.0643189	0.0321651	0.128168	0.035319	0.0338908	0.0422493	0.0629103	0.0386066	0.00974254	0.0911341	0.11	0.0505537	0.119046	0.056882	0.0271427	0.0809741	0.109602	0.063943	0.0279294	0.0754306	0.0332163	0.0626235	0.0829589	0.0499455	0.0495627	0.0784901	0.0587838	0.0975572	0.0703121	0.00676671	0.0927501	0.0998286	7
CASP4	ENSMUSG00000033538	0	0	0.00194471	0.0138582	0	0	0.0711736	0	0.00367271	0	0	0	0	0.0062325	0.00555411	0	0	0.0255945	0	0.0073743	0	0	0	0	0	0	0	0	0.00417462	0	0	0	0	0.0135174	0	0.00271857	0	0	0	0	0.0271339	7
GPR83	ENSMUSG00000031932	0.00887982	0.011738	0.00238507	0.00421998	0.00938835	0	0.18326	0	0.0261932	0	0.00656294	0.00463299	0.00552914	0	0.00555765	0.00383905	0	0.0757313	0	0	0.0062875	0.0147044	0.0179762	0.00433871	0.0657224	0.00929604	0.00348472	0	0	0.00814727	0	0.00347024	0.00806335	0	0	0.00528965	0	0.0028636	0	0	0.0117492	7
MYLK	ENSMUSG00000022836	0.0107084	0.00576473	0.0962773	0.0250611	0.120343	0.0217342	0.269488	0	0.061082	0.00585254	0.033046	0.0427735	0.0141361	0.0341816	0.0679233	0.0151098	0.0189416	0.0288484	0.0215653	0.0471296	0.0144164	0	0.0263881	0.0152804	0.0162155	0.0163283	0.0552158	0.00752594	0.0253814	0.0328872	0.0333588	0.0132422	0.0348399	0.016095	0.0223005	0.0112815	0.00839848	0.0360341	0	0.0453683	0.0570192	7
SEZ6	ENSMUSG00000000632	0.441253	0.264044	0.305292	0.651862	0.216066	0.412706	1.3126	0.099964	0.312928	0.415384	0.107771	0.206302	0.473555	0.516658	0.482474	0.549617	0.14834	0.220637	0.587907	0.657577	0.173698	0.221458	0.187854	0.198201	0.158945	0.453171	0.252352	0.442066	0.47788	0.0713726	0.106135	0.582494	0.341938	0.318023	0.473067	0.066311	0.587947	0.210424	0.159048	0.167251	0.550746	7
CAR2	ENSMUSG00000027562	0.0710306	0.0659573	0.382587	0.187453	0.0994043	0.0852423	1.34586	0.323453	0.675384	0.032511	0.107033	0.347652	0.0894359	0.224375	0.0150077	0.0641646	0.196516	0.30773	0.18481	0.498911	0.122808	0.0963593	0.112359	0.612287	0.042956	0.132046	0.166554	0.0320687	0.102545	0.095583	0.0966172	0.0554224	0.0999165	0.0600297	0.328753	0.106705	0.289071	0.0659109	0.645476	0.0359917	0.272502	7
PKNOX2	ENSMUSG00000035934	0.0728356	0.0681639	0.0765484	0.0615377	0.109852	0.101188	0.242208	0.0126816	0.0666798	0.101127	0	0.0675623	0.0387272	0.0386095	0.0407005	0.0774289	0.0795939	0.051034	0.0270913	0.0407324	0.0274932	0.0110232	0.122944	0.0322626	0.0619687	0.0580731	0.0249711	0.0324144	0.0482745	0.0478387	0.0303274	0.0414237	0.0606813	0.059124	0.0650678	0.0100796	0.0283617	0.00993837	0.00967483	0	0.0819574	7
ST18	ENSMUSG00000033740	0	0.00814781	0.00331531	0	0	0.0277955	0.0521145	0	0.0140093	0.00587886	0	0	0	0.00877546	0.0183285	0.00249468	0.00852439	0	0	0.0187688	0.00586382	0.0263892	0	0.00671744	0.0112698	0	0	0	0.00663302	0	0	0.00467638	0	0	0	0.00200252	0.00877826	0	0	0	0.00890561	7
PELI2	ENSMUSG00000021846	0.0394259	0.0499282	0.0290025	0.0699529	0.056228	0.00971726	0.165162	0.0380658	0.0473488	0.0397023	0.0429182	0.0499977	0.0199367	0.0265002	0.0403953	0.0277322	0.00404704	0.0342	0.00799895	0.0470102	0.0425636	0.00906895	0.0096511	0.0517138	0.0196364	0.0100822	0.0901086	0.0279715	0.0458218	0.0121147	0.0453055	0.0341694	0	0.0539371	0.0358537	0.0208082	0.00743326	0.0413829	0.0237297	0	0.0724565	7
WISP1	ENSMUSG00000005124	0.00382944	0	0	0	0	0	0	0.173934	0	0.00585254	0	0.00448235	0	0	0	0	0.00380672	0	0.00336428	0	0	0	0	0.0169414	0	0	0	0	0	0	0	0	0	0	0	0	0	0	0	0	0.00428032	8
TG	ENSMUSG00000053469	0	0.0135706	0	0.00342359	0.0105002	0	0	0.298141	0.00618942	0	0	0.0157371	0.00225884	0.0118159	0	0.00725276	0.00336402	0	0.00977195	0	0.0259706	0	0.00470252	0	0	0.00816325	0.00202753	0	0	0.0104338	0.00719336	0	0	0	0	0.00252891	0	0.00457144	0.0612084	0	0.00682701	8
CDH9	ENSMUSG00000025370	0	0.00449081	0.0467051	0	0.0144285	0.0104773	0	0.161821	0.00334568	0	0.00438792	0.00412517	0.00223077	0	0	0.0085101	0.0320276	0.0097344	0	0	0.021418	0	0	0.00728508	0.00355405	0.00788762	0	0	0.00360534	0.00411083	0	0	0.00678696	0	0	0	0	0	0.0252909	0	0.00242093	8
C1QL2	ENSMUSG00000036907	0	0	0.0036485	0	0	0	0.0136258	0.192477	0	0	0.0122053	0	0.00194658	0.00523787	0	0	0	0.0556225	0	0	0.0274441	0	0.0110111	0.015476	0	0.00425931	0.00271032	0	0	0	0.0113039	0	0	0.0110105	0.013081	0	0	0	0	0	0.0111107	8
FAM89A	ENSMUSG00000043068	0	0	0	0	0	0.0125066	0	0.103818	0	0	0	0	0.00168282	0	0.00555411	0	0	0	0	0	0.0114574	0.0151001	0.00590807	0	0.00825714	0.00343109	0	0	0	0	0	0.00292502	0.0302788	0	0	0	0.010563	0	0.00832584	0	0.0025018	8
GPR39	ENSMUSG00000026343	0.0332106	0.00807105	0	0.00194502	0	0	0.00240759	0.183198	0	0	0	0.0611719	0.0239955	0.00227684	0	0.00362988	0	0	0.00912789	0.0105835	0.0126017	0.0122417	0.00438082	0.0261394	0.00660201	0	0.0505797	0.00773383	0.00347795	0	0	0	0.0030793	0.0382481	0.0049606	0.00636803	0.0080323	0.00386158	0.0456939	0	0.0107058	8
MYL4	ENSMUSG00000061086	0.0557291	0.017496	0.0287748	0.127271	0.0472154	0.0372677	0.0364175	0.360044	0.0422743	0.0376115	0.019626	0.124574	0.0580128	0.0437772	0.0573606	0.0423562	0.0317558	0.0528038	0.012465	0.0603973	0.105648	0.0718667	0.070528	0.0559962	0.0564504	0.0366098	0.0363708	0.0316312	0.0697378	0.0747658	0.0322664	0.0497459	0.0376852	0.0650166	0.0600172	0.0615497	0.0505322	0.0574338	0.00921532	0.0599117	0.0700505	8
MKRN2OS	ENSMUSG00000068011	0.0117366	0.0120014	0.00750582	0.00212063	0	0	0.0031089	0.446275	0.0480752	0.0203684	0.00335452	0.175445	0.0116195	0.00496722	0.0346766	0.0155675	0.0219451	0.0577124	0.0231897	0.032163	0.0893649	0.0195368	0.0114686	0.0326934	0.00747163	0.0253248	0.0444649	0.0195114	0.0469124	0.117633	0.0783453	0	0.038541	0.0169077	0.0049606	0.0592945	0.0115046	0.0139733	0.129078	0	0.048785	8
OTOS	ENSMUSG00000044055	0	0.00407219	0.0977427	0.00202509	0	0.0110369	0.00639472	0.242716	0.0266684	0	0.0146314	0.026985	0.00184449	0.00479994	0.0147757	0	0.0834776	0.00802457	0	0.00740929	0	0	0	0.00843433	0.00323812	0.00933822	0	0.0116345	0.00718914	0	0	0.00818579	0.0162282	0.00390163	0.0049606	0.00782502	0.00330899	0.0073249	0.0292613	0	0.003899	8
SPON1	ENSMUSG00000038156	0.0827457	0.025696	0.0959316	0.704842	0.0121392	0.0110369	0.0221882	1.64279	0.0110806	0.047905	0.12444	0.0637517	0.0424583	0.00987513	0.0211093	0.474059	0.0294938	0.0264289	0.532931	0.0154765	0.0197412	0.128592	0.26823	0.043228	0.011674	0.0444463	0.0513391	0.301842	0.0246564	0.119178	0.537682	0.779844	0.0046245	0.0114702	0.0545208	0.0439301	0.0418467	0.0669595	0.0421299	0.051021	0.256153	8
RNASE12	ENSMUSG00000068407	0.00763201	0.00899786	0.0450476	0.0160944	0.0394224	0.0250572	0	0.124347	0.0640321	0	0.0190474	0.0379376	0.00748859	0.0277437	0	0.0189931	0.0424624	0.0301036	0.0581779	0.0148644	0.0317047	0.02316	0	0.0168258	0.0379935	0.0379271	0.00987323	0.01317	0.025633	0.0091815	0.00810228	0.0299364	0.0395881	0.0183818	0.00798704	0.0112966	0.0331271	0.0134955	0.0235854	0.0388693	0.0143905	8
SAA2	ENSMUSG00000057465	0	0	0.0303857	0	0.00687264	0.02219	0	0.0671576	0.00600881	0	0	0	0	0.00462156	0	0.00437761	0.0242413	0	0.0372114	0.00621898	0.00586382	0	0	0	0.00456247	0.027311	0.00464323	0	0	0.0110333	0	0	0.0150574	0.00332693	0.00544732	0.00295485	0	0.00370039	0	0	0.00958153	8
PIP5K1B	ENSMUSG00000024867	0.00331999	0	0	0	0	0.031393	0.00959306	0.00345377	0.162188	0.0132832	0.00309506	0.00888835	0.00573767	0.073968	0.0214134	0.00763907	0	0	0.00377884	0.00857652	0.00932997	0.0138392	0.0179816	0	0.0336767	0.0842388	0.00774878	0.0125392	0.0259958	0	0	0.00932886	0.0164496	0.0255466	0	0.00683823	0.0721058	0.00339575	0.0069188	0	0.0493615	9
SLC7A11	ENSMUSG00000027737	0.0058966	0.0197193	0.0136777	0.0330467	0.216051	0	0.0123895	0.0283246	0.41237	0.0120548	0.00457736	0.0184251	0.0219183	0.108559	0.0232748	0.0266937	0.0771442	0.036689	0.00331205	0.02433	0.00949706	0.0419559	0.0903366	0.00600006	0.0084173	0.02224	0.003584	0.0344984	0.0192297	0.018282	0.0187368	0.029276	0.017079	0.00851503	0	0.0384363	0.0401834	0.016454	0.00868202	0	0.0867725	9
CDK15	ENSMUSG00000026023	0.0650761	0.00890682	0.00614895	0.018632	0.00901279	0	0.00549447	0.0805059	0.46852	0	0.0203688	0.0617219	0.0153561	0.22146	0.0166456	0.0514553	0.0275145	0.00874462	0.0258093	0	0.0362164	0.0144832	0	0.0825141	0.0170861	0.0118783	0.0174292	0.076086	0.0803332	0	0.0443886	0.0396016	0.0104864	0.0165102	0.126272	0.00248235	0.0135438	0.0328376	0.260225	0	0.069907	9
PKIB	ENSMUSG00000019876	0.0699307	0.170129	0.020271	0.0198276	0.106958	0.147253	0.0272443	0.0785352	0.0158794	0.56412	0.0437957	0.0670049	0.0815445	0.0415892	0.172028	0.116612	0.0535412	0.0592523	0.06649	0.236907	0.251893	0.0538618	0.0245678	0.0147562	0.154012	0.0797659	0.0459029	0.203452	0.10781	0.0535527	0.0213834	0.133837	0.259921	0.173547	0.0808317	0.0294709	0.0224667	0.0323135	0.0475706	0.154034	0.104376	10
KIF26A	ENSMUSG00000021294	0.0562406	0.100492	0.107008	0.0618567	0.0259634	0	0.0585371	0.0880827	0.0377753	0.217496	0.00642319	0.0160562	0.0777726	0.0645958	0.0175905	0.0778389	0.0480783	0.086308	0.0104639	0.0372565	0.025134	0.0353533	0.0191871	0.0433101	0.0110774	0.0441625	0.0690779	0.072886	0.0515138	0.0848296	0.0664714	0.0169583	0.0158495	0.0854887	0.0614274	0.0554344	0.0171064	0.028495	0.0992254	0.0267042	0.0873412	10
GM16499	ENSMUSG00000108255	0.0120416	0.0463356	0.0123681	0.0185061	0.0165757	0.0524192	0.0170309	0.0125791	0.0114498	0.219671	0.0180968	0.0133327	0.0140598	0.0259047	0.015291	0.00799905	0.0332615	0.0269628	0.0177358	0.00836123	0.0314984	0.0252457	0.00561145	0.021226	0.00429037	0.0345845	0.0169606	0.0561095	0.0281378	0.0132479	0.00687006	0.0199154	0.112465	0.0191377	0.024061	0.0230801	0.0156297	0.0137476	0.0374835	0.0267042	0.0433283	10
PRPS2	ENSMUSG00000025742	0.00994993	0.041594	0.0463321	0.0321533	0	0.00975999	0.0748013	0.0466011	0.0345897	0.0264214	0.220798	0.0538555	0.0105191	0.0220897	0.0314705	0.011898	0.00839496	0.0614272	0.033809	0.026798	0.0385106	0.0210491	0.0346106	0.0283723	0.0113309	0.0141471	0.0251081	0.00536715	0.0101127	0.00957551	0.0141238	0.0590534	0.0652209	0.0281591	0.0528525	0.0525578	0.0187244	0.0113143	0.0390128	0	0.0415192	11
STXBP6	ENSMUSG00000046314	0	0.0618305	0.0185519	0.00644979	0.0696533	0	0.00274061	0.0635077	0.00374283	0.0219111	0.738423	0.0450837	0.00144045	0.0072733	0	0.0444777	0.040035	0.208218	0	0.0116862	0	0.00933088	0.0315845	0.282495	0.0249324	0.00216082	0	0.00626757	0.0273829	0.0114917	0.136403	0.055143	0.0227081	0.0116752	0.0447309	0.200375	0.0115618	0.00985698	0.0117782	0	0.0501916	11
9530077C05RIK	ENSMUSG00000036411	0.0923158	0.21274	0.181114	0.117845	0.171317	0.0727418	0.0791156	0.137476	0.178639	0.109655	0.476139	0.196433	0.121822	0.0937148	0.142225	0.133658	0.168899	0.125929	0.136551	0.0992194	0.125803	0.16623	0.155304	0.107908	0.198632	0.0901378	0.141847	0.104464	0.127108	0.133439	0.189357	0.121464	0.0878186	0.10957	0.0876453	0.172898	0.171442	0.129424	0.0853909	0.176847	0.129843	11
TPBGL	ENSMUSG00000096606	0.0180393	0.0171001	0.0362378	0.0366515	0.00687264	0.032429	0.0613377	0.0253219	0.0193521	0.0208519	0.681616	0.0129908	0.0132022	0.0267316	0.0530968	0.00249468	0.0265856	0.0994986	0.0330085	0.0118248	0.02789	0.0510601	0.0424668	0.032966	0.020583	0.021865	0.0379719	0.0373011	0.0581534	0.0154841	0.062524	0.0196449	0.0278154	0.0359411	0.0852119	0.161557	0.0472409	0.0161704	0.308763	0	0.0425519	11
GJC1	ENSMUSG00000034520	0.165704	0.147448	0.198202	0.186236	0.0851703	0.174739	0.182548	0.149729	0.164486	0.220458	0.601193	0.162097	0.189827	0.18091	0.159039	0.239627	0.0904714	0.160061	0.198283	0.199523	0.14026	0.124945	0.139474	0.191311	0.105903	0.138392	0.181723	0.208591	0.17746	0.146324	0.276724	0.130329	0.161962	0.20627	0.223157	0.269109	0.172107	0.132396	0.131309	0.176997	0.209186	11
ARMC2	ENSMUSG00000071324	0.0689616	0.083996	0.0974344	0.0748681	0.157703	0.131662	0.0744065	0.13998	0.0774998	0.0342007	0.381315	0.0465895	0.0540988	0.0993394	0.0713531	0.118028	0.0715604	0.136099	0.15193	0.0631755	0.0946232	0.0928033	0.0606327	0.128662	0.122341	0.0906683	0.160992	0.0731652	0.0675603	0.0786942	0.150693	0.0741844	0.0931118	0.164801	0.136235	0.153046	0.0482811	0.189631	0.0917033	0.152572	0.089499	11
LACC1	ENSMUSG00000044350	0	0	0.00416001	0.015392	0	0	0.00298882	0	0	0.00634026	0.117027	0	0.00164174	0.00715242	0	0.00722516	0.00416103	0.0174797	0	0	0	0.0438049	0	0.0274569	0.0062874	0.012531	0	0	0.0576432	0	0.00273555	0.0617818	0.0182441	0	0.0552063	0.0242817	0.0491123	0.0068038	0.0108806	0.0267042	0.0187001	11
SYNPO	ENSMUSG00000043079	0.00762899	0.0176355	0.0250597	0.0155362	0.181415	0.0533271	0.00559547	0.024234	0.0140509	0.0143635	0.330268	0.061037	0.0193583	0.0106358	0.032101	0.0303849	0.0217698	0.014135	0.026458	0.00851204	0.0375082	0.0122417	0.0251985	0.0867024	0.0442596	0.066138	0.00591126	0.0205363	0.0206539	0.033897	0.0234634	0.00695357	0.108794	0.0121636	0.0810038	0.0376552	0.0202767	0.0582371	0.0704142	0.0668114	0.0226796	11
HCRTR2	ENSMUSG00000032360	0.0237768	0.0858883	0.122592	0.0420875	0.0413546	0.0208666	0.00920973	0.0774332	0.0336828	0.0365129	0.346746	0.0564253	0.190474	0.0182956	0.0060288	0.108211	0.114173	0.00759525	0.0154315	0.00705416	0.0121728	0.0405379	0.0296817	0.0371114	0.0307868	0.0159245	0.0313708	0.0659214	0.0245962	0.0567745	0.018374	0.0215282	0.00988464	0.0114523	0.014912	0.0196893	0.0145756	0.0140739	0.0333509	0	0.0790624	11
6430710C18RIK	ENSMUSG00000085427	0	0.00769093	0.0220324	0	0	0.0104773	0	0.0261641	0	0	0	0.0739943	0.00238344	0.00443805	0	0.020679	0.0169911	0	0	0.00318415	0.0249697	0	0.00470252	0	0.0239941	0.0206444	0	0	0.00689759	0.00421389	0.0037093	0.00404596	0.0137054	0	0	0	0	0.0035905	0.0211813	0	0	12
ADGRL2	ENSMUSG00000028184	0.128193	0.217731	0.255745	0.0452464	0.17782	0.0675555	0.0982426	0.128625	0.349217	0.0421281	0.127335	1.01686	0.13999	0.144104	0.0739129	0.14135	0.230799	0.159979	0.113546	0.279076	0.125171	0.287962	0.331738	0.278169	0.367583	0.325954	0.308704	0.0134844	0.141359	0.307303	0.156446	0.196683	0.276597	0.19692	0.0406147	0.197906	0.051143	0.10449	0.231713	0.138505	0.193057	12
ARHGAP31	ENSMUSG00000022799	0.037417	0.073033	0.104034	0.0445774	0.0744179	0	0.039416	0.0958018	0.0324037	0.0254696	0.0351956	0.19394	0.0486481	0.0475808	0.0338062	0.0225161	0.0602676	0.0244528	0.0191324	0.0823638	0.0223551	0.0262701	0.00956927	0.0463229	0.00485101	0.0115819	0.0683825	0.0562827	0.0165145	0.0433122	0.0549785	0.0271967	0.0241746	0.0118741	0.0144623	0.0463191	0.0328685	0.0407503	0.0317202	0.0331357	0.0428907	12
COL12A1	ENSMUSG00000032332	0.0210756	0.01589	0.0665751	0.00474498	0	0	0.00512939	0	0.00788849	0.0136353	0	0.00868617	0.316241	0.0218388	0	0.0284336	0.00385416	0.0220554	0.00905424	0.00598138	0.00406597	0	0.00590807	0.0619908	0	0.00190543	0.00591126	0.0701273	0.00633262	0.00652454	0.00420806	0.00369408	0.00908139	0.0138374	0.0049606	0.00798961	0.00287882	0.00388032	0.00894923	0.0355319	0.0605845	13
AMIGO2	ENSMUSG00000048218	0.144206	0.0142564	0.169883	0.0170279	0.0288179	0	0.0523993	0.118987	0.0189546	0.0444781	0.0683613	0.102901	0.362843	0.0115696	0.00436505	0.0149506	0.0593577	0.023366	0.0609466	0.118628	0.0120655	0.0385937	0.0419364	0.0510104	0.00755071	0.0198746	0.0668074	0.0506372	0.037564	0.0126325	0.0316098	0.0600831	0.0195273	0.0038524	0	0.044999	0.0305097	0.00980709	0.0585156	0.041224	0.111549	13
MISP	ENSMUSG00000035852	0.139512	0.0166476	0.0356576	0.0349763	0.0197251	0.0329125	0.0509028	0.013481	0.00956451	0.0382977	0.0170999	0.0191934	0.288329	0.0469126	0.0385979	0.0609592	0.0124971	0.0047102	0.0130197	0.10301	0.00634767	0.0067314	0.0141928	0.00912669	0.0465424	0.05694	0.00946644	0.0441385	0.0407868	0	0.0177396	0.0138993	0.0166999	0.0241355	0.0319221	0.0284864	0.0248999	0.0310386	0	0.0917606	0.0795621	13
H2-DMB2	ENSMUSG00000037548	0	0	0.00539651	0.00443852	0	0	0	0	0.0209201	0	0	0	0.00194806	0.0678491	0	0.0112916	0	0	0.00902991	0	0	0.0149525	0.00606387	0	0	0	0	0	0	0	0.0157015	0	0	0.00643385	0	0.00619411	0.011724	0.011428	0	0	0.00593007	14
H2-DMB1	ENSMUSG00000079547	0	0.00385755	0.00755279	0.00384398	0	0	0.0116543	0.00554641	0.00694978	0.00844325	0	0	0.00192052	0.0585203	0.00515816	0	0	0	0.00729477	0.00315069	0.00607148	0.0133948	0	0.00927903	0.00731766	0.00386746	0.013534	0	0	0	0.00411902	0.00625034	0	0	0	0.00290349	0	0.00352405	0.0192804	0	0.00998154	14
JAM2	ENSMUSG00000053062	0.0260655	0.234137	0.0795283	0.131475	0.102685	0.053626	0.430081	0.0815118	0.559095	0.0577646	0.0198774	0.163508	0.0534946	1.65045	0.366259	0.0408329	0.165964	0.355629	0.0250746	0.065356	0.120928	0.0626425	0.0287601	0.474592	0.0626439	0.151421	0.0423869	0.074375	0.09822	0.0418854	0.0207659	0.0470702	0.124395	0.0817805	0.369482	0.0241624	0.304804	0.212971	0.105228	0.0359917	0.253578	14
GM10631	ENSMUSG00000074128	0	0	0	0.00181442	0	0	0.00306066	0.00483469	0.0254307	0.00394855	0.109628	0.0196658	0.00194806	0.350792	0.00546404	0	0.00494518	0.00846938	0.00356178	0	0.00355773	0.0127475	0.0147648	0.00588354	0	0.012178	0.00653681	0	0	0	0.135404	0.00676486	0.00481924	0.00414778	0.00969321	0.0113921	0.0117599	0.00845361	0.0256884	0	0.0329996	14
NR0B1	ENSMUSG00000025056	0.00170586	0.0262414	0.00700831	0	0.0261492	0	0.0118371	0	0.0257407	0	0.00760637	0.00883333	0	0.0568252	0.00546404	0.00839211	0.0144839	0.00749397	0.00977494	0	0.0155101	0	0	0.0118531	0.00673156	0.00980249	0	0.00536715	0.0046804	0.00682147	0	0	0.00404958	0	0.00815595	0	0	0.00977409	0	0	0.00579513	14
PCGF5	ENSMUSG00000024805	0.00745083	0.00958999	0	0.024001	0.0148166	0	0.01859	0.0130728	0.0562485	0	0.00414299	0.0242634	0.00755026	0.169521	0.0331412	0.00793474	0.0119269	0.00867038	0.00671979	0.0166829	0.0126247	0.0427666	0.00474851	0	0.0131892	0.00146556	0.0033087	0.00769656	0.0163896	0.0173062	0.00837449	0.0248769	0.0132751	0.0310352	0.0810779	0.0149458	0.00665115	0.00278524	0.0482958	0	0.0439441	14
FAM150B	ENSMUSG00000054204	0	0	0.00231088	0.00553302	0	0	0	0	0	0	0.00774244	0	0	0.173185	0.04315	0.0565153	0	0	0.00588685	0.0149304	0.0107227	0	0	0	0.00706808	0.00381385	0	0.00705782	0.0276904	0	0	0.0379605	0.0178393	0.0083474	0	0	0.010699	0.086313	0	0	0.0105596	14
BEND4	ENSMUSG00000092060	0.145669	0.0721923	0.0633763	0.160287	0.0592957	0.10041	0.107955	0.117235	0.0365372	0.062164	0.079611	0.0495534	0.100749	0.0225353	0.628481	0.104827	0.074306	0.198299	0.117911	0.135406	0.121052	0.133097	0.204431	0.100194	0.0862199	0.140232	0.183946	0.172558	0.135902	0.0989275	0.0738223	0.140376	0.141205	0.10403	0.10989	0.106019	0.157891	0.219212	0.168783	0.140463	0.136089	15
CMBL	ENSMUSG00000022235	0.0100374	0.0760211	0	0.00610391	0.0949652	0.15427	0.0476947	0.0159152	0.00722725	0.0277591	0.00335452	0.0465315	0.0099184	0.0379533	0.332321	0.104397	0.0277952	0.021875	0.00570477	0.0193016	0.101313	0.0265991	0.025942	0.0653487	0.110413	0.0166792	0.00670738	0.0376621	0.0310592	0.0102381	0.00371045	0.059529	0.0784116	0.00368102	0.103396	0.031071	0.0618533	0.0160756	0.148248	0	0.0229618	15
WNT11	ENSMUSG00000015957	0.0824559	0.0284015	0.061038	0.0124631	0.0307609	0.0110369	0.055538	0	0.0179648	0.0569534	0.0163901	0.029687	0.0449705	0.0333158	0.216403	0.0300066	0.0246107	0.0213822	0.107928	0.081898	0.0142415	0.0350277	0.0358404	0.0528102	0.00886539	0.0296002	0.0113146	0.0809463	0.0379338	0.0331321	0.0371608	0.0800038	0.0277532	0.102698	0.0930694	0.0313228	0.0461552	0.0626616	0.0214799	0	0.0279173	15
TMPRSS7	ENSMUSG00000033177	0.0149904	0.00820822	0.00350755	0.010266	0	0	0.010925	0.00632413	0.00958533	0	0	0	0.00213513	0.0105829	0.0939326	0.0068459	0	0	0	0.0282771	0.0226208	0.0184354	0.0239277	0.0156451	0.00740082	0	0.0207536	0.00490217	0.0473074	0	0.0111864	0.0108635	0.00740151	0.0311908	0.00812042	0.00318069	0.0101172	0.037889	0.0085185	0	0.00914606	15
TUBB6	ENSMUSG00000001473	0	0.0313277	0.0032709	0.00744591	0	0	0.00569041	0.00591013	0	0.0195014	0.00531681	0.0258502	0.0116932	0.00464296	0.0602302	0.00261255	0.00289787	0	0.00873369	0.0322829	0.0147863	0.0188396	0.0192155	0.00852145	0.0114807	0.00382647	0.00477055	0.0209136	0	0.0175655	0.00779267	0.0132137	0.00733543	0	0	0	0	0	0	0	0.0141589	15
ADAMTS2	ENSMUSG00000036545	0.00226545	0	0.00926276	0	0	0.00975999	0	0	0	0	0.00844853	0.00514179	0.00233668	0	0	0.0874977	0	0	0	0.00687326	0	0	0	0	0.0110896	0	0	0.0145381	0	0	0.00789865	0	0	0	0	0.0117955	0	0	0	0	0.00370687	16
CREB3L2	ENSMUSG00000038648	0.00903573	0.00353264	0.00311035	0.00593772	0	0	0.00538156	0.00557481	0.00496374	0.0135718	0.00449203	0.0103149	0.00635731	0.00958396	0.00987687	0.14505	0	0.00772946	0.015813	0.0116201	0.00827443	0	0	0.013527	0.0113949	0.00931946	0.00749464	0.0174225	0.022393	0.00244334	0.0130314	0.032532	0.00989992	0	0.0166431	0	0.00595957	0.0244792	0.0101772	0	0.0064616	16
WFDC1	ENSMUSG00000023336	0	0	0	0.00364558	0	0	0	0	0	0	0	0	0	0	0	0.100075	0	0.00978431	0.0167526	0	0	0	0	0.00678022	0.0107261	0.00246582	0	0	0.00342744	0	0	0	0.024396	0	0	0	0	0.00339575	0	0	0	16
RGCC	ENSMUSG00000022018	0	0.00377623	0	0	0	0	0	0	0	0	0	0	0.00932733	0.00455765	0	0.0686001	0	0.0151594	0.0117081	0.00585611	0.0128616	0	0	0	0.00298679	0	0.00333642	0	0	0	0.0198976	0	0.0100879	0	0	0.00719801	0	0	0	0	0.00370687	16
PRKCG	ENSMUSG00000078816	0.0131029	0.00842473	0.0215041	0.0120719	0.0181004	0.0404842	0.00667582	0.0148028	0.0296981	0.0118383	0	0.0285171	0.0100549	0.0155116	0.00574861	0.186899	0.0088601	0.0290809	0.0637789	0.00970894	0.0149677	0.0308302	0.0157906	0.00503941	0.0334335	0.0497105	0.0168475	0	0.0389192	0.0156867	0.00754629	0.03893	0.0161914	0.0177461	0.0285912	0.0201932	0.0511187	0.0326464	0.0108624	0	0.028527	16
PAMR1	ENSMUSG00000027188	0.0139316	0.0192118	0.0368988	0.00184693	0	0	0.0149016	0	0.00317952	0.00812897	0.0109031	0.033155	0.0187628	0.00222913	0.0325944	0.134165	0.00334262	0.00974254	0.0495439	0.0381718	0	0.0201602	0.0356901	0.0036644	0.0424627	0.0484959	0.0133086	0	0.0119515	0	0.00740416	0.0421772	0	0.0206399	0	0.00313636	0.0138228	0.0201627	0.0169731	0	0.0148304	16
LRRC32	ENSMUSG00000090958	0.0111563	0.0170922	0	0.0153793	0.0140811	0.0129574	0	0.00619996	0.00279059	0.0094864	0	0.0305567	0.0136854	0.00786469	0.0209656	0.0832312	0.00961396	0.0144259	0.00979211	0.0166966	0.0109651	0.0105413	0.017059	0.00533473	0.0219012	0.0203457	0.0221149	0.0111729	0.00373237	0.00335881	0.00961785	0.012054	0.0229485	0.0220619	0.0244556	0.00200252	0.0145811	0.0136853	0.0105233	0.0332412	0.00906026	16
PANTR1	ENSMUSG00000060424	0	0	0	0	0	0	0	0	0	0	0	0	0	0	0	0.0620153	0	0	0.0085928	0	0	0	0	0	0	0.00412185	0	0	0	0	0	0.0248184	0	0	0	0.00287172	0.0046939	0	0	0	0.00446337	16
ARHGAP27OS2	ENSMUSG00000085360	0.00641724	0.017207	0.00979177	0.0069809	0.0105002	0.0101112	0.00280226	0.0183248	0	0.00710021	0	0.011049	0.00318186	0.0208318	0	0.0936544	0.00438995	0.0386809	0.0291024	0	0.0414849	0.00999402	0.0259571	0.00440783	0.018455	0.0116618	0.033837	0.00659503	0.0144426	0.0216234	0.0179542	0.0118281	0.0177818	0.00897853	0.034006	0.0160695	0.0183967	0.0327309	0.0357343	0.0377496	0.0110079	16
UNC5B	ENSMUSG00000020099	0.00186407	0	0.0166389	0.0393325	0	0.0129574	0	0	0	0.00565038	0	0.00743084	0.00334838	0.00258579	0.00617144	0.0878447	0	0.00693188	0.00331205	0.00726139	0.0151109	0	0	0	0.00940565	0.0345935	0.00898354	0	0	0.00320811	0	0.00534314	0.0125443	0	0	0.0029604	0.0344865	0.00857318	0	0	0.0102767	16
RGS16	ENSMUSG00000026475	0.0119092	0.0154532	0.00574724	0.00779446	0.040931	0.10339	0.018654	0.00518846	0.0227071	0.0178749	0.0256663	0.0118583	0.0464733	0.00705223	0.0187137	0.228429	0.00882762	0.0246494	0.0335479	0.0125507	0.00807657	0.0122676	0	0.00440783	0.0767994	0	0.00265082	0.0766682	0.0135584	0.00288123	0	0.0200465	0.00404765	0.00782007	0.0414971	0.0571538	0.0036642	0.00863848	0.0241601	0	0.0106231	16
RBM20	ENSMUSG00000043639	0.011218	0.00854454	0.0262771	0.0101851	0.0207412	0.0192945	0.0115158	0.00872369	0	0.00636314	0.0143031	0.0299366	0.0129741	0.0196087	0	0.0619906	0.00334262	0.00749397	0.0183122	0.00909172	0.013229	0	0.0116779	0.00500839	0.0112897	0.02373	0.00382219	0.02224	0.0220498	0.0099455	0.00479834	0.00294088	0.00739423	0.0137062	0.0163764	0.0248861	0	0.0161227	0.0154123	0	0.00492868	16
1810041H14RIK	ENSMUSG00000102112	0.0141089	0.00879243	0.00972674	0.0224024	0.0113424	0	0.00545754	0.00491424	0.012631	0.0108686	0.01847	0.0207356	0.0394244	0.0187906	0.00333673	0.0764595	0.015147	0.0201689	0.0222527	0.0124908	0.023373	0.00931449	0.0228097	0.0217732	0.0363705	0.0161372	0.028345	0.0110062	0.0339888	0.0181022	0.0323622	0.0168768	0.0216413	0.0201975	0	0.0243148	0.0137792	0.0300791	0.00795114	0	0.0358517	16
MUC15	ENSMUSG00000050808	0.00715979	0.0155168	0.00321946	0.00368248	0.0129528	0.0197106	0.0077761	0	0.00735502	0.0122634	0.00335452	0.0292881	0.0175968	0.0138947	0.0314745	0.100554	0.0126264	0	0.0359281	0.0151901	0.0309181	0.0218122	0.00427635	0.00439171	0.00417416	0.0236837	0.0081219	0.0261705	0.043344	0.0239819	0.0114197	0.052179	0.0321543	0.0281238	0	0.00591254	0.0505702	0.0198914	0	0	0.0137502	16
GM27151	ENSMUSG00000098739	0.0323272	0.00519833	0.0116633	0.0259609	0.0493113	0.0301328	0.0315246	0.0147252	0.0259553	0.0240902	0.0168495	0.0507485	0.0415035	0.0381641	0.0303721	0.107981	0.0172726	0.0144527	0.0108601	0.0450316	0.0466021	0.0206996	0.00507864	0.0233966	0.0449405	0.0368167	0.0123466	0.0255413	0.0325957	0.0103014	0.0392009	0.0518203	0.0564407	0.0178164	0.0354051	0.00561552	0.0362593	0.0414343	0	0	0.0238721	16
COL23A1	ENSMUSG00000063564	0.007819	0.00414941	0.0196413	0.00439864	0.131937	0.080218	0.00969371	0.00619996	0.00645584	0	0.0119135	0.0359743	0.0170497	0.0880465	0.0133691	0.250123	0.0116689	0.0047102	0.0683255	0.0120803	0.0158323	0	0.00489457	0.0417969	0.119802	0.089072	0.0446192	0.00556778	0	0.00567482	0	0.01013	0.0208748	0.00861356	0.0118555	0.0584423	0.0111523	0.116419	0.0069188	0.0679268	0.0759071	16
SOX9	ENSMUSG00000000567	0.00657227	0.00353879	0.0239512	0	0.0114	0	0.0024299	0.00345377	0.00396871	0.00589211	0	0	0.00508909	0.00516877	0.00987687	0.0111642	0.0830533	0.0189992	0.00547213	0.00633128	0.00355773	0	0	0	0	0.0228341	0	0.00978175	0	0.0157348	0	0	0.00352928	0	0	0	0.0095076	0.0284289	0.0069188	0	0.00917025	17
NEK7	ENSMUSG00000026393	0.0636201	0.168364	0.0220282	0.0184503	0.202969	0.0273121	0.0252202	0.0797902	0.0894703	0.0668357	0.0655094	0.0199733	0.203154	0.0630019	0.0158939	0.0115411	0.431154	0.0174455	0.0403571	0.0104923	0.0117041	0.0821863	0.131032	0.192199	0.00391194	0.0351699	0.0519635	0.123871	0.0423519	0.0905805	0.0847493	0.0528922	0.0217033	0.027318	0.142082	0.00958273	0.0624993	0.0207403	0.100197	0.172313	0.0608381	17
AGA	ENSMUSG00000031521	0.0430555	0.0575105	0.104844	0.107556	0.146525	0.117534	0.145341	0.0884162	0.109818	0.0766425	0.199249	0.051878	0.0706313	0.208011	0.179487	0.0933089	0.421541	0.18767	0.136129	0.0836831	0.15026	0.170705	0.157522	0.215296	0.119696	0.104931	0.105984	0.0667983	0.132131	0.104126	0.117233	0.156532	0.132011	0.0712597	0.133186	0.164818	0.154016	0.114189	0.176862	0.206507	0.089042	17
GM13111	ENSMUSG00000085069	0	0	0.00570038	0	0	0	0	0.00449935	0	0	0	0	0	0	0	0	0	0.282522	0	0	0	0	0	0.0160669	0	0	0	0	0	0	0	0	0	0.0026015	0	0	0	0	0	0	0.00441241	18
POSTN	ENSMUSG00000027750	0	0	0	0.00193533	0	0	0	0.00449935	0.00326981	0	0	0	0.00236547	0	0	0	0.00562147	0.129693	0	0	0	0	0	0	0.0126917	0	0	0	0.00519623	0.00344063	0	0.0137527	0.00317858	0.0144112	0	0	0.00441715	0	0	0	0.00458133	18
ADAM7	ENSMUSG00000022056	0.00222773	0.00370994	0.00553973	0	0	0	0.135858	0.00543893	0.0463306	0	0	0	0.00291765	0.0177211	0.0263293	0	0.00374463	0.564992	0	0.0198734	0.00373913	0	0.0091979	0.0311531	0	0	0.00290598	0	0	0	0	0	0.0176374	0	0.0225498	0	0.00571928	0	0	0	0.0124699	18
CD9	ENSMUSG00000030342	0.00781327	0.00405331	0.00574377	0.0138643	0.00875924	0	0.00212353	0.00483469	0.0109598	0.0090438	0	0.0105188	0.00742003	0.00629706	0.0179027	0.0232015	0.00383724	0.0947115	0.024915	0.0265858	0.0123583	0	0.00529004	0.00600006	0.0129358	0.013198	0.00314967	0	0.0240796	0.00320874	0.00361472	0.00653453	0.021261	0.0108912	0	0	0.00513741	0.00849471	0	0	0.0143745	18
A730049H05RIK	ENSMUSG00000048636	0.0237247	0.0565502	0.00559039	0.0104747	0.0271658	0	0.115914	0	0.0383488	0.0124723	0.00867133	0.0405408	0.0027995	0.0122423	0.195569	0.0428652	0.0825066	0.93362	0.00820144	0.0678728	0.00457734	0.051414	0.18528	0.0116385	0.00711605	0.00201054	0.0503183	0.00547348	0.0260155	0.00610532	0.00324473	0.00314089	0.00601413	0.0315218	0.296714	0.00297654	0	0.012662	0	0	0.0208488	18
RRAD	ENSMUSG00000031880	0.0119655	0.0221125	0.0174282	0.0144031	0.00909989	0.0427873	0.0640794	0.0115501	0.0328407	0.00721295	0	0.00975082	0.00409075	0.00989736	0.0712256	0.0153018	0.0257085	0.21919	0.0197956	0.0147034	0	0.0116693	0.0155248	0.0112109	0.0400297	0.0186611	0.0134177	0.00745964	0.0439383	0.00315035	0.00367365	0.0433454	0.00728576	0.011797	0.0503375	0.0114185	0.0603261	0.00354226	0	0	0.0100954	18
HMCN1	ENSMUSG00000066842	0	0	0	0.00406968	0	0.0113601	0	0.00557481	0	0	0	0	0	0.00686812	0	0	0	0.0760964	0.0118111	0	0	0	0	0.00440783	0.0191573	0.0184619	0	0	0.00912485	0	0	0	0.0119077	0	0.0263928	0.00594582	0.0218065	0	0	0	0.0125474	18
SNX31	ENSMUSG00000013611	0.0124227	0.00335317	0	0.0309483	0	0	0.00327068	0.00521465	0	0	0.00638717	0	0.0585889	0	0	0.00400606	0	0.136303	0.0129213	0.00377725	0.00949783	0.0179255	0.00957268	0.0112557	0	0.00344231	0.00363525	0	0.00898305	0.00575051	0.018583	0.00729378	0	0	0	0.0109353	0.0048294	0.0113438	0.0108624	0	0.0133455	18
PRDM16	ENSMUSG00000039410	0.147376	0.093257	0.144804	0.148484	0.0961559	0.125232	0.103912	0.0887032	0.101668	0.0572651	0.0949216	0.129322	0.1442	0.0643499	0.118533	0.173956	0.0666358	0.468063	0.130705	0.109249	0.134757	0.155554	0.0761931	0.230127	0.0684371	0.106572	0.133183	0.120352	0.210232	0.102317	0.148165	0.143756	0.0824142	0.14194	0.219822	0.0382526	0.0914131	0.0939707	0.140855	0.123079	0.115633	18
PABPC1L	ENSMUSG00000054582	0.0783068	0.040239	0.0513336	0.0510253	0.0472108	0.052769	0.0330766	0.0173628	0.0609679	0.0507274	0.0408614	0.0353048	0.067645	0.0633967	0.0236481	0.104375	0.0545674	0.198799	0.0780339	0.0371896	0.0443801	0.0902671	0.0468591	0.0433827	0.0241568	0.0403857	0.0303678	0.0310572	0.0295849	0.0583446	0.047949	0.0307831	0.0825009	0.0498492	0.0295522	0.0950344	0.07276	0.0500661	0.0304079	0.0267042	0.0825755	18
MFNG	ENSMUSG00000018169	0.00877582	0.0153884	0.00687475	0.00618326	0.0329518	0.0245523	0.00857335	0.0187656	0.0482613	0.0104942	0.00511433	0	0	0.0555206	0.0157522	0.00381291	0.0534645	0.101102	0.0123312	0	0	0	0	0.0276586	0.029168	0.0146027	0.00746551	0.00547348	0.0147484	0	0.0216706	0	0.0248374	0.00829083	0	0.00302866	0.0211959	0	0.0311928	0	0.0342045	18
UTS2B	ENSMUSG00000056423	0	0	0	0	0	0	0	0	0.00308643	0	0	0	0	0.00232027	0	0	0.00336402	0	0.24469	0.00304968	0	0	0	0	0	0.00430815	0.00613261	0	0	0	0	0.0124962	0	0	0	0	0	0.00274429	0	0	0	19
ESRRB	ENSMUSG00000021255	0	0.00380589	0	0	0	0	0	0	0	0	0	0	0	0	0	0	0	0	0.136272	0	0	0	0	0	0	0	0.00270253	0	0	0	0	0	0	0	0	0	0	0.0048486	0.00967483	0	0	19
ANXA11	ENSMUSG00000021866	0	0	0	0.00991074	0	0	0	0.0108981	0	0.00784155	0.00572331	0.00438779	0	0.00552787	0.00687502	0.0497762	0	0	0.213069	0.00661	0.0343811	0	0	0.0113416	0.0438286	0.0423459	0.0134861	0	0.0046813	0	0.00991751	0.0198674	0.0562817	0.00349778	0.0287707	0.019985	0.0304413	0.00642424	0.0250901	0	0.018198	19
LIMS2	ENSMUSG00000024395	0.0337524	0.051374	0.0494833	0.031738	0.0531202	0.0122265	0.0297606	0.022925	0.071317	0.0356651	0.0214031	0.0504202	0.0321356	0.0560035	0.0477058	0.0308326	0.0288353	0.017883	0.209255	0.00648777	0.0540263	0.0389034	0.0320564	0.0565226	0.017926	0.0475353	0.0696239	0.0783672	0.0501792	0.050906	0.0441366	0.0378078	0.0503047	0.04968	0.0723165	0.0403	0.0670839	0.0508052	0.0642471	0.0267042	0.0489285	19
ADAMTS5	ENSMUSG00000022894	0.110661	0.020791	0.0315602	0.0857971	0	0.255571	0.0194752	0.010774	0.0533139	0.0149304	0.00757937	0.0198948	0.0142852	0.0286042	0.00355225	0.400061	0.0127315	0.421613	1.68694	0	0	0.249488	0.0330544	0.0377308	0.0863064	0.43759	0.476742	0	0.222654	0.00768933	0.00352925	0.315523	0.0176076	0.102125	0.435523	0.203292	0.660987	0.038963	0.0564813	0	0.0849672	19
CFAP77	ENSMUSG00000079502	0.00231887	0.0121873	0.00485175	0.018846	0.00967982	0	0.00310024	0.0118336	0.00404445	0.00763365	0.00925446	0	0.00812382	0	0.0110666	0.00393883	0	0	0.0517329	0	0.011919	0.0117491	0.00529004	0.00928718	0	0	0.0103799	0.0155378	0.00301435	0.00797486	0.00657269	0.0135947	0.00404765	0.020258	0	0.00421144	0	0.0102128	0.020401	0	0.0106938	19
GPRC5C	ENSMUSG00000051043	0.00549774	0	0	0.00248474	0	0	0	0	0.00375605	0.00574543	0.0270293	0.00561042	0.0172834	0.00792686	0	0.00499587	0	0.00974254	0.0666089	0.0110847	0.00802254	0	0	0	0.0113402	0.00864291	0	0.00916114	0	0.00701683	0.00951885	0	0.0130343	0.0144972	0.0049606	0.00456189	0.00382664	0	0	0	0.0117355	19
D630033O11RIK	ENSMUSG00000095385	0.00425025	0	0.0186055	0.0120205	0.0105002	0.0389788	0.0127138	0.0126861	0.00664405	0.00514473	0	0.00530196	0.0136414	0.00744784	0.0120714	0.034155	0	0	0.328941	0.00731546	0.00519449	0.0217346	0.0077134	0	0.0142757	0.137213	0.0267698	0	0.0294601	0	0.00367139	0.0619974	0.020968	0	0.0319673	0.0487869	0.138595	0.00380252	0	0	0.0147136	19
HES1	ENSMUSG00000022528	0.01775	0	0.0171669	0.0208583	0.00950359	0.0210003	0.00329447	0.0121741	0.016466	0.0168553	0.0242055	0.0169898	0.0143838	0.0780593	0.0119527	0.1172	0.0178674	0.0663739	0.383535	0.00688554	0.0510476	0.0191838	0	0.127817	0.00716891	0.116336	0.056928	0.00763858	0.0531893	0.00844783	0.0226943	0.0194001	0.170896	0	0.0791603	0.0162614	0.0326728	0.0291587	0.0381459	0	0.0271376	19
CLDN11	ENSMUSG00000037625	0.0107325	0.0246835	0.00772299	0.0056372	0	0	0.0104265	0	0.00322705	0.053935	0.00414299	0	0.0245508	0.00675538	0	0.0447696	0.00862813	0.0141494	0.495704	0.00501705	0.0179773	0	0	0	0.0891742	0.0360839	0.0108741	0.0384313	0.0284578	0.030699	0.00883625	0.171935	0.0245665	0.0739635	0.00783933	0.0175684	0.223014	0.00816725	0.0147785	0	0.0816815	19
PCDH20	ENSMUSG00000050505	0.00411225	0	0.00345181	0.31881	0	0	0.00665869	0	0.00821911	0.00721295	0.0102545	0.0051404	0.00204035	0.263851	0	0.0954098	0.00671029	0.00986458	0.64463	0.00341346	0.0115401	0	0.00508088	0.00694735	0.00786329	0.190019	0.0137064	0	0.00567432	0.0321537	0.00396477	0.00704435	0.0279381	0.0132485	0	0.0280235	0.00788089	0.0180803	0.00967483	0.0388693	0.105303	19
LMO2	ENSMUSG00000032698	0.031515	0.064886	0.00730129	0.0316203	0.0235847	0.0529798	0.00712941	0.034307	0.0578573	0.0556244	0.201162	0.0350407	0.0714501	0.0180817	0.0160046	0.860247	0.0364121	0.0365125	1.64994	0.0217832	0.0785404	0.0144832	0.0175503	0.0132579	0.152203	0.540909	0.177641	0.0249311	0.0197334	0.0651649	0.0601181	0.0644368	0.352181	0.0494855	0	0.343566	0.216659	0.0386697	0.00820834	0	0.0955423	19
QRFPR	ENSMUSG00000058400	0	0	0	0	0.00920048	0	0	0	0.00396871	0	0	0	0	0	0	0.0466233	0	0	0.0875232	0	0	0.00931449	0.0041877	0	0	0	0	0	0	0	0.0038301	0.014342	0	0	0	0	0	0.00328027	0	0	0.0026083	19
4833423E24RIK	ENSMUSG00000075217	0.00598653	0.0312719	0.00329721	0	0	0.00985408	0.00317347	0	0.0366671	0.00713666	0.0047453	0.00389446	0.00377117	0.0162019	0.00623494	0.0267783	0.195962	0.0175731	0.356923	0.0071616	0.0302198	0	0.00427635	0.0871915	0.00352453	0.0192169	0.0217152	0.00563905	0.0177945	0.00780778	0.0190215	0.0401108	0	0.00549736	0.00652355	0.0125342	0.00843597	0.0849371	0.0251288	0	0.0046069	19
KCNG1	ENSMUSG00000074575	0.00635136	0	0.0738681	0.0033562	0.022664	0	0.00933684	0.0479379	0.00677345	0.0232757	0.104062	0.0217657	0.00897118	0.00282653	0.0166496	0.00761401	0.0108821	0.00619845	0	0.420425	0.0034452	0	0.00912053	0	0.0861654	0.0245883	0.0103391	0.00951467	0	0.00187647	0.00592248	0.00670942	0.0025044	0	0.0122016	0.0090418	0.00464944	0	0.00787081	0	0.033491	20
ARHGEF26	ENSMUSG00000036885	0.0143735	0.00730981	0.0031174	0.00222559	0.0297414	0	0.108506	0.00669169	0.0119472	0.00589211	0	0.0212792	0.0179476	0.00551158	0	0	0.0128897	0.0208989	0.00476213	0.254923	0.00966581	0	0.00506621	0.00433871	0	0.00586939	0	0.00774498	0.00368974	0.00287277	0.00341574	0.0114675	0.0211165	0.0101857	0.0219698	0	0	0.0028636	0	0	0.014168	20
VCAN	ENSMUSG00000021614	0.0139042	0.00849832	0.0513676	0.0270557	0	0.0155201	0.0215657	0	0.117548	0.0110309	0.0045856	0.0158326	0.00610483	0.0160263	0.0505852	0.00900054	0.010655	0.0747849	0.137152	0.383017	0.0034809	0	0.0540624	0.024686	0.0827364	0.0684442	0.00713314	0.0369898	0.0129178	0.0365923	0.042419	0.00612365	0.171706	0.0109474	0.0120235	0.0112872	0.00899265	0.0130096	0.0166318	0	0.0294726	20
KCNS3	ENSMUSG00000043673	0.0343384	0.00355301	0.00334932	0.00199717	0.00707208	0.0551569	0.0775751	0.00809638	0	0	0	0.00317976	0.028114	0	0	0	0	0	0	0.163813	0.00367937	0.00794006	0.00732257	0.0132039	0.0530386	0.00484645	0.0244571	0.00543957	0	0	0.00348068	0.00314791	0.0322634	0.00950936	0.00724101	0	0	0.00360042	0	0	0.0257249	20
SERPINB1B	ENSMUSG00000051029	0.277105	0.077674	0.0939444	0.0292388	0	0.060907	0.0129644	0.0118749	0	0.133493	0.0166733	0.393027	0.103343	0.0021593	0.628891	0.473437	0.0247065	0.023476	0.0486785	1.25891	0.029387	0.0491264	0.0102634	0.0195991	0.0633964	0.0443139	0.0787973	0.0390436	0.151178	0.0135814	0.0704375	0.0799274	0.0345111	0.212095	0.0183158	0.0445385	0.0462254	0.159512	0.0324398	0.0388693	0.108697	20
SERPINB12	ENSMUSG00000059956	0	0	0	0	0	0.0138318	0.00560108	0	0	0	0.00588978	0	0.00456194	0.00418577	0	0	0	0	0.00356178	0	0.390594	0	0	0	0.00327424	0	0.00561887	0	0.0207595	0	0	0	0	0	0.0105186	0	0.0128332	0	0.0491641	0	0	21
FES	ENSMUSG00000053158	0.0143487	0.00782117	0.0259361	0.00216283	0.0219656	0.0222666	0.00483531	0.033778	0.0132415	0.0361071	0.0163495	0.0502488	0.0187175	0.0114529	0.0209259	0.0172028	0.0208265	0	0	0.0611173	0.529649	0	0.0265916	0	0.0124608	0.00684469	0.0232796	0.0259555	0.0173831	0.0030709	0.00729805	0.010587	0.0608258	0.0944683	0.00724766	0.01335	0.00977286	0.0342746	0.0458171	0.0453683	0.026445	21
GPX6	ENSMUSG00000004341	0	0.00319783	0	0	0	0	0	0.017867	0	0	0.0282553	0	0.00204035	0	0	0.00393883	0	0	0.0249154	0	0.110307	0	0	0	0	0.0034809	0	0	0	0	0.00403853	0	0	0	0	0	0	0	0.0085185	0	0	21
NXPH4	ENSMUSG00000040258	0	0.0164878	0	0	0.00973509	0	0.00430312	0.0054558	0	0.00985091	0.00969293	0.00530196	0	0.00228107	0.00561638	0.00462865	0.00390574	0.0267785	0	0.00370764	0.0966319	0.00933088	0	0.00503941	0	0	0.00288957	0.0118172	0.00632	0	0	0.00769543	0	0	0	0.00259139	0	0	0	0	0	21
NETO1	ENSMUSG00000050321	0.00184715	0.0972078	0.0565789	0.0014897	0.0105756	0	0.00913708	0.123103	0.00711897	0.00890768	0.0250683	0.0623535	0.00606876	0	0.0369991	0.0335782	0.0309377	0.00830938	0.109415	0.047498	0.344098	0.0108158	0.0136759	0.0560524	0.0351979	0.00616666	0.00920938	0.0303979	0.0118618	0.110905	0.0171535	0.0924573	0.0198736	0.00630125	0	0.0155108	0	0.00697227	0.176577	0.0377496	0.0213085	21
AGMAT	ENSMUSG00000040706	0.00215984	0	0	0	0	0.011171	0	0.00443397	0	0	0.00574903	0	0	0	0.00730144	0.012458	0	0	0.0273527	0.00294778	0.125984	0	0.00508088	0.00869576	0.0266839	0.0144549	0	0	0	0	0	0	0.0652332	0.00719947	0	0.00553975	0	0	0.00862456	0	0	21
ARHGAP22	ENSMUSG00000063506	0.0020913	0.0194309	0.00987302	0.0023133	0.0182679	0	0.00593818	0.0210838	0	0.0175486	0.0260435	0.0217238	0.00376991	0.00669004	0.0200675	0.028779	0.00453036	0	0.0049742	0.0206763	0.059809	0.0217412	0.00938733	0.0241205	0.00615442	0	0.00346234	0.00717664	0	0.00242947	0.0222437	0.00385967	0.0312831	0.00870934	0	0.0179335	0	0.0280249	0	0	0.0200436	21
ZIC2	ENSMUSG00000061524	0	0.0276494	0.00346659	0.00165669	0	0.038045	0.00243298	0	0	0.0130664	0	0.0286921	0.00224146	0.00544193	0	0.00655439	0.00792491	0	0.0429967	0.00616943	0.140293	0.0256299	0	0.0141904	0.0615705	0.0346402	0	0	0.0521987	0.0105821	0	0	0.045661	0	0.0342831	0.038832	0.0266956	0.0044361	0	0	0.0773615	21
KRT81	ENSMUSG00000067615	0	0.00477713	0	0	0.0091712	0	0	0	0	0	0.034969	0	0.00196971	0	0.00538498	0	0.00400144	0	0	0.00307998	0	0.257452	0.0594882	0	0	0	0.00353864	0	0	0.0166643	0.00400445	0	0.00371667	0	0	0.0564254	0	0	0	0.0355319	0	22
TGFB3	ENSMUSG00000021253	0	0.00566611	0.00703084	0.0382479	0.00770707	0.010574	0.00311865	0.0435331	0.0131693	0.0172862	0.0279147	0	0.0113933	0.0167613	0	0.0124351	0.00626684	0.024436	0.00949663	0.0206861	0.0205648	0.20737	0.0258191	0.00756549	0.012571	0.00745781	0	0	0.0135091	0.0141556	0.00367264	0.0248257	0.00905048	0.0100822	0.0077437	0.012139	0.0634685	0.019866	0.00676671	0	0.0339365	22
FGD2	ENSMUSG00000024013	0.00826709	0.00370994	0.0157697	0.0471996	0.0129528	0.011171	0	0.04372	0.00712564	0.00953337	0.0453356	0.00465852	0.0198424	0.0160863	0.0188579	0.00799693	0	0.0449022	0.0222732	0.00636891	0.033281	0.530202	0.00971486	0.122595	0	0.00433035	0.0288912	0.0119003	0.165246	0.0327949	0.0392626	0.0477637	0.00850043	0.0463712	0.00904965	0.0575799	0.0316366	0.0102834	0.00705321	0	0.011191	22
NAB2	ENSMUSG00000025402	0.00499147	0.0331771	0.0317159	0.00357421	0.0669976	0.0523889	0.00799149	0.0197783	0.00338118	0.0202547	0.00543175	0.0249282	0.00595622	0.0123436	0.025834	0.00758309	0.0270001	0.0580888	0.0145189	0.0536974	0.0827052	0.276428	0.0347748	0.0313199	0.00743199	0.0158621	0.0281893	0	0.0895274	0.015994	0.00404129	0.0751207	0.0353341	0.0119743	0.0251762	0.00572374	0.0208079	0.00649053	0.0328527	0	0.00906503	22
GRB7	ENSMUSG00000019312	0.00644064	0.00370994	0	0.0116432	0.00840638	0	0.00867713	0	0.0104785	0	0.00486654	0.00395003	0.0214328	0.00755253	0	0.0188752	0	0.00940783	0.0281981	0	0	0.122479	0.0115879	0.0154216	0.0535999	0.027296	0.0134781	0.0401217	0.0502982	0.00987757	0.0070583	0.0269382	0.0025044	0.0173825	0.0333441	0.0147164	0.0113013	0.0118753	0	0	0.0178471	22
A230077H06RIK	ENSMUSG00000100600	0.00409352	0.043475	0.261365	0.049103	0	0.0111738	0.0988358	0.0260426	0.119836	0.00508055	0.0283695	0.151843	0.0017993	0.0595437	0.123666	0.0283373	0.0637021	0.127209	0.0180884	0.115807	0.00514908	0.581885	0.157659	0.0453816	0.00355001	0.00746878	0.00706153	0.0384259	0.138356	0.019917	0.00979421	0.124944	0.0383321	0.121232	0.154509	0.0166762	0.00330899	0.00663071	0	0.0308196	0.0734086	22
SLC16A9	ENSMUSG00000037762	0.022718	0.0158852	0.0275509	0.0644314	0.0590577	0.00722753	0.0143908	0.024782	0.0250392	0	0.0455377	0.0276136	0.00571733	0.0106588	0	0.013558	0.024692	0.0413143	0.0149884	0.00635517	0.0195158	0.141366	0.0423068	0.0247396	0.0241083	0.0202106	0	0.0121252	0.0302943	0.0174057	0.0203376	0.0256155	0.0215503	0.0155148	0.0178904	0.00583158	0.0268152	0.0104606	0.0208172	0.028589	0.0486483	22
CKM	ENSMUSG00000030399	0	0	0	0.00239868	0.0103904	0	0.0057387	0	0	0	0.0274823	0.00561042	0.00580733	0.00454181	0.00589276	0.0191508	0	0	0.00487956	0.00288496	0	0.0596114	0.00957268	0.00816148	0	0.00414044	0.00350185	0.00630881	0.0160337	0.00231858	0.0193255	0.0148487	0.00679232	0	0	0.00241667	0.00528164	0	0	0	0	22
ABCC8	ENSMUSG00000040136	0.065644	0.0639879	0.0459504	0.0497445	0.00950359	0	0.0604651	0.0454713	0.0425745	0.0375777	0.0335861	0.0324938	0.0367563	0.0228028	0.0647648	0.035405	0.0332785	0.0933939	0	0.0273789	0.0848749	0.200046	0.0864647	0.03361	0.00661491	0.0168128	0.0420914	0.0489525	0.0597937	0.0351436	0.00700471	0.0328235	0.0197755	0.0232636	0.0468427	0.024117	0.0141135	0.0274283	0.0384284	0.0720725	0.0580772	22
NR3C2	ENSMUSG00000031618	0.00664633	0.0080795	0	0.034468	0	0.0197106	0.00869459	0.0327247	0.0273809	0	0	0.0128532	0.0104381	0.0188379	0.0053434	0.0118229	0.0140443	0.00757004	0	0	0.0308106	0.068533	0.00392452	0.00588354	0.00361961	0.00904228	0.00572306	0.0133644	0.00368974	0.00564386	0	0.00598029	0	0	0.0167326	0.00386834	0	0.00315642	0.00676671	0	0.0105388	22
STEAP1	ENSMUSG00000015652	0.00217366	0	0.00633716	0.0071845	0	0	0.0267772	0.00517393	0	0.00618803	0	0	0	0.00237138	0	0.00373054	0	0	0	0.0105659	0.00839609	0.0532286	0.0238819	0	0	0.00549406	0.00558024	0.00978954	0.0113937	0	0	0.0180131	0	0	0	0.0143312	0	0.00390707	0	0	0	22
PLCH2	ENSMUSG00000029055	0.114094	0.0836296	0.103891	0.192989	0.139832	0.0482958	0.190497	0.0958406	0.081615	0.193634	0.227814	0.0711869	0.101547	0.102847	0.11722	0.0833654	0.0494809	0.141568	0.217828	0.0728301	0.0393747	0.442065	0.225798	0.142572	0.0394676	0.126338	0.187163	0.170429	0.147018	0.140745	0.0573402	0.0481104	0.0494686	0.221646	0.171902	0.212123	0.106917	0.118913	0.178791	0.174249	0.179329	22
CRB3	ENSMUSG00000044279	0.0603949	0.0035953	0	0.0983718	0.00939738	0.0104773	0	0.0687533	0.074152	0	0.130684	0.0100227	0.0416101	0.0748105	0.00436505	0.0437051	0.0222057	0.109187	0.0315449	0.0158233	0.0643838	0.249086	0.0375289	0.112359	0.00320637	0.0191483	0.0242009	0.0165171	0.0986962	0.0859637	0.107451	0.0574235	0.0025044	0.0923555	0.0841218	0.0952263	0.0167569	0.0505326	0	0	0.0381962	22
GM26620	ENSMUSG00000096968	0.00999635	0.0164272	0.00356421	0.0126514	0	0	0	0.0127633	0.012778	0.0149231	0.00614218	0.013785	0.00721241	0.00189196	0.0123362	0.0153361	0.0235112	0.0207552	0.00507924	0.015276	0	0.0518531	0.00983436	0.0273113	0.00919028	0.0133217	0.0102276	0	0.0172081	0.0104749	0.00433689	0.0102573	0.0198166	0.00787696	0.0118555	0.00810967	0.00869638	0.0043014	0.00891545	0	0.00229244	22
URB2	ENSMUSG00000031976	0.00962783	0.00733914	0.00353223	0.0118284	0.0155389	0.0327248	0.0025179	0.010997	0.0186138	0.0266559	0.0333324	0.0095842	0.0168943	0.0239385	0.00555765	0.0232436	0.004605	0.0310667	0.0209317	0.00869927	0.0375563	0.0769812	0.0300149	0.0130264	0.0185344	0.0258172	0.0216385	0	0.0218442	0.0354891	0.0108703	0.0384059	0.020492	0.00392396	0	0.013787	0.00955951	0.0247238	0.036954	0	0.0409601	22
ADORA2A	ENSMUSG00000020178	0	0.00419882	0.00194471	0.0013467	0	0.024059	0	0	0.00717851	0	0	0	0	0.00461534	0	0.00390551	0	0	0	0	0.00537507	0	0.253442	0.0174628	0	0.0132833	0	0.00740624	0.00656133	0	0	0.00681667	0.00367162	0.0124438	0.0430022	0	0.0253255	0.00370039	0	0	0.00195557	23
CHRNB4	ENSMUSG00000035200	0.0318904	0.00942033	0.0199811	0.0232179	0.0233321	0	0.0133323	0.0180739	0.0282876	0	0.0727487	0.0287256	0.0218384	0.0349498	0.00985499	0.0249863	0	0.0283323	0.0200645	0.0103154	0.00607148	0.132927	0.373346	0.0158043	0.0130369	0.0126942	0.131286	0.0208416	0.0147714	0.0398496	0.0865676	0.059853	0.00469703	0.0284159	0.0566028	0.0874165	0.0081776	0.00856114	0.0198298	0	0.0310502	23
ADGRG6	ENSMUSG00000039116	0	0.00566611	0.00319619	0	0	0	0.00624548	0	0	0	0.0152573	0	0	0.00160462	0.00626178	0.00515579	0.00428384	0.00996195	0	0.0030717	0	0.0147044	0.119153	0	0	0	0	0	0	0	0.00867757	0.0152472	0.00381287	0	0	0.0442509	0	0.0243685	0	0	0.00195557	23
TIPARP	ENSMUSG00000034640	0.145178	0.234565	0.279652	0.100266	0.0937582	0.168491	0.270711	0.108146	0.198559	0.118504	0.13232	0.323246	0.0793568	0.17464	0.129238	0.0916504	0.146627	0.0881923	0.119	0.16613	0.124761	0.289831	0.811289	0.105165	0.110481	0.134185	0.350334	0.146521	0.12565	0.225677	0.0945683	0.112467	0.0889794	0.0509629	0.0342805	0.082635	0.189732	0.0948555	0.10539	0.0325524	0.153699	23
CHRNA5	ENSMUSG00000035594	0.0334074	0.0070089	0.0535357	0.0322214	0.0382459	0.0324845	0.0227828	0.015941	0.0234676	0.0175229	0.00694472	0.00617174	0.0127051	0.0199174	0.0170203	0.0082967	0.0109364	0	0.0201248	0.0105701	0.0310898	0	0.123404	0.0208407	0.00659156	0.016907	0.046961	0.00563905	0.0183293	0.0311712	0.0259818	0.0287958	0.0390408	0.0196951	0.0238018	0.0262133	0.0312457	0.0219647	0	0.0267042	0.0245144	23
CSRP3	ENSMUSG00000030470	0.00173567	0.00392219	0.0292696	0.00803202	0	0.0135247	0.0062228	0.0111867	0.00387802	0	0.0495901	0.0089126	0.00907834	0.0129163	0.0117989	0.0108934	0.00809535	0	0.00385114	0	0.00458483	0.0117491	0.112366	0	0.00798538	0.00724331	0.00554558	0.0184662	0.0109946	0.0115156	0.00324473	0.00556055	0.0103611	0.00368055	0.0077437	0.00699506	0	0.0129514	0.00862278	0	0.0101232	23
SLC7A3	ENSMUSG00000031297	0.00520641	0.0591063	0.0130949	0.0216893	0.00707208	0.0113601	0.00946004	0.0380777	0.0424084	0.0162218	0.0164246	0.0193679	0.0348395	0.0309616	0.044018	0.0482	0.0144832	0.0259806	0.0241047	0.0115148	0.00984703	0.0417018	0.156198	0	0.0596208	0.0127153	0.0393514	0	0.0524457	0.0133965	0.00361472	0.0457139	0	0.0689509	0.016756	0.0435181	0.00774604	0.00803632	0	0.0539809	0.014821	23
HIST1H1C	ENSMUSG00000036181	0.0386959	0.0780305	0.0456286	0.0405943	0.0263543	0.0486489	0.09873	0.0428502	0.051508	0.0548836	0.122289	0.128265	0.0188172	0.0782607	0.0693601	0.0358492	0.0661625	0.109163	0.05436	0.0401573	0.0577665	0.100308	0.260492	0.0737602	0.0256808	0.0415131	0.0732131	0.0512904	0.0312148	0.09825	0.0791116	0.0606027	0.0386718	0.058792	0.0493894	0.0713208	0.0417972	0.0620824	0.0398747	0.0703852	0.055637	23
PTGS1	ENSMUSG00000047250	0	0.00825339	0.00238507	0	0.00967227	0	0.0202681	0.00506317	0.00516811	0.00544128	0.010687	0	0.00183906	0.00265029	0.00525557	0.0157831	0	0.045361	0.00846607	0	0	0.0765192	0.152127	0.0187753	0.0103667	0.00245361	0.00437538	0	0.00343484	0	0.021009	0	0.00860878	0.0124755	0.00933177	0	0.0267083	0	0	0	0	23
TGFB2	ENSMUSG00000039239	0.0152896	0.0210854	0.0497034	0.0334812	0.00973509	0	0.00279883	0.250176	0.00362804	0.0206395	0.162192	0.0914562	0.0160444	0.00552912	0.00812115	0.22809	0.00886874	0.0170815	0.288625	0.00707971	0.0503898	0.0252675	0.572271	0.134112	0.0235103	0.0151126	0.00705863	0.0143822	0.0598002	0.0613767	0.213512	0.0346444	0.0025044	0.00876617	0.0500167	0.00626191	0.00940054	0.0096363	0.106952	0.0374569	0.0394618	23
GPC6	ENSMUSG00000058571	0.495505	0.385113	0.428463	0.0480394	0.0880249	0.415157	0.502045	0.024205	0.178105	0.150187	0.575457	0.119469	0.312068	0.225	0.252553	0.123643	0.314343	0.312516	0.234671	0.288392	0.256488	0.0361589	1.06412	0.158037	0.245737	0.443079	0.419332	0.1229	0.0209452	0.207264	0.16938	0.0780728	0.207601	0.399295	0.223254	0.0647081	0.308037	0.186928	0.0695829	0.271592	0.299252	23
FAM92B	ENSMUSG00000042269	0.0310236	0.006835	0.0918251	0.0153217	0.00901279	0.010574	0.060938	0.020329	0.0326342	0.0052489	0.100901	0	0.0239904	0.036411	0.0193829	0.0472523	0.0357875	0.013272	0.0709577	0.0349256	0	0.0517075	0.182956	0.00655841	0.0275271	0.0859503	0.0625861	0	0.0130605	0.0220076	0.0286895	0.00593482	0.0269225	0.00745767	0	0.0792064	0.0911561	0.0607092	0.0237297	0	0.0400767	23
FAM129A	ENSMUSG00000026483	0.00575594	0.011787	0.00785828	0.00323541	0.00939738	0.0142049	0.00552271	0.00635752	0.00290984	0.0239354	0.21537	0	0.00604882	0.00292443	0.00550862	0.00743718	0	0.0318733	0.00536342	0.00322709	0.0089097	0.0226054	0.389587	0.0174507	0.0080108	0	0.010319	0.0253134	0.00663475	0.0293646	0.00431643	0.00694073	0	0	0	0.00950118	0	0.00529656	0.0175412	0	0.0211802	23
TCF7L2	ENSMUSG00000024985	0.00407877	0.00871162	0.0194638	0.00370403	0	0.00722753	0.00280403	0	0	0.00519627	0.079226	0.00518504	0.00847704	0.00376968	0	0.00436706	0	0	0	0.00277345	0.00756766	0.00931449	0.14263	0	0	0	0	0	0	0	0.0043694	0.00981689	0	0.0252947	0.026376	0.00591961	0	0.015776	0	0	0.00616989	23
PROX1	ENSMUSG00000010175	0.00615289	0.0171371	0.00419475	0.00776102	0.00900006	0	0.00294583	0.00505917	0.00767901	0.0675855	0	0	0	0.00236978	0.00582511	0	0	0.0196019	0	0.0177369	0.0144372	0.063122	0.00583904	0.286855	0	0.0029601	0.00625076	0	0.00530572	0.010571	0	0	0.0112462	0	0.00825055	0.00635739	0.0145416	0.0027376	0.0591662	0	0.0312574	24
PROX1OS	ENSMUSG00000079045	0	0.00407026	0.00374953	0.0019798	0	0	0.00320471	0	0	0.0238862	0	0.00924311	0.00183807	0.00228107	0.0065555	0.00466405	0	0	0	0.00719141	0	0	0	0.17079	0	0	0	0.00631124	0	0	0	0	0.00348248	0.00505198	0.0271348	0	0.0104513	0	0.046582	0	0.00354027	24
CHIA1	ENSMUSG00000062778	0.00413499	0.0042167	0.00462388	0.0026723	0	0	0	0.0514349	0.00613696	0	0.0045856	0	0.0010515	0.00586522	0	0.0040316	0.0299331	0.00889288	0	0	0.0392039	0	0.00571616	0.160071	0	0.00352974	0	0	0.00397374	0.00187647	0	0.00342926	0	0	0	0	0	0	0.0154123	0	0	24
RUNX2	ENSMUSG00000039153	0	0.00336057	0.00595353	0.00331508	0	0	0	0.0125585	0.00315838	0	0	0.0189337	0	0.0026341	0	0.0162498	0.0308761	0.0148449	0.00865827	0	0.0650995	0	0	0.184136	0	0.00936278	0	0	0.0100245	0.00242947	0	0.0124069	0	0	0	0.00350464	0	0	0.0546714	0	0.00166501	24
PIFO	ENSMUSG00000010136	0.00181982	0.00418259	0	0	0	0	0	0.0336849	0	0	0	0	0	0	0	0	0.00492076	0	0	0	0.00851926	0	0	0.0758597	0	0	0	0	0	0	0.00367139	0	0	0	0	0	0	0	0.0179156	0	0	24
GM42722	ENSMUSG00000106093	0.00908464	0	0	0.00409205	0.010868	0	0	0.0326227	0.0147297	0	0.00572742	0	0	0.00234049	0	0	0.0360503	0	0.00671979	0.00303764	0.0282817	0.00906895	0	0.0774987	0	0	0	0	0.0169546	0.0033039	0.00425999	0.00232987	0	0	0	0	0	0	0.017096	0	0.0202376	24
COL19A1	ENSMUSG00000026141	0.0268961	0	0.0124577	0.0354613	0	0	0.0352525	0.010218	0.00275987	0.014329	0.0449638	0.00427629	0.0139147	0.0326941	0.0502218	0.0165127	0.00345246	0.00939192	0.00588685	0.0582845	0.0515628	0.0324366	0.0477841	0.282489	0.00811576	0.0141274	0.0152457	0.00738228	0.046596	0	0.0179251	0.00909159	0.00455962	0.101957	0.103598	0.0371836	0.0193517	0.0283273	0.133543	0	0.0411783	24
CTHRC1	ENSMUSG00000054196	0.00940653	0.154655	0.00780463	0.0338226	0.0524873	0.0277347	0.0336144	0.0537099	0.010709	0.166831	0.0894191	0.0420091	0.00813288	0.00481371	0.0384868	0.130936	0.105655	0.0529985	0.0545335	0.00947098	0.0889042	0.0807997	0.0117901	0.752937	0.076566	0.0450275	0.0595451	0.337678	0.0356245	0.238755	0.369177	0.0664856	0.145328	0.0394458	0.0462035	0.0348311	0.024116	0.00974837	0.0664865	0.0969217	0.0922113	24
GNA14	ENSMUSG00000024697	0.00201	0.00406885	0	0.00710109	0	0	0	0.00687279	0	0.00606072	0.00527098	0.00594846	0.00233082	0.00500891	0.0130501	0	0	0	0.0128214	0	0.0120097	0	0	0	0.519219	0.00410457	0.00483543	0	0.00458109	0.00288123	0.00444008	0.00842461	0.00564643	0.00390948	0	0.00358385	0	0.00420293	0.0254244	0	0.00239029	25
TCF24	ENSMUSG00000099032	0	0.00459818	0	0	0	0	0.00524346	0	0.00453335	0.00710021	0	0.00448235	0	0	0	0	0.00469938	0	0	0	0.0048333	0	0	0	0.0818908	0	0.00315414	0	0	0	0	0	0	0	0	0	0	0	0.00676671	0	0.00210048	25
WNT4	ENSMUSG00000036856	0.0161948	0.00431985	0.0115407	0.0119065	0.0168072	0.0361573	0.0147929	0.00648613	0.0137619	0.0252161	0.01082	0.011946	0.00197962	0.00843805	0.0285013	0.023653	0.0148881	0.0339177	0.00803351	0.00663088	0.0264468	0.00931449	0.0103944	0.0107125	0.346303	0.00572421	0.0181692	0	0.0116366	0.0184656	0.0262536	0.0134705	0.0367432	0.0252435	0.0266492	0.00537347	0.00570636	0.0164682	0.0345923	0	0.0153415	25
FBP2	ENSMUSG00000021456	0.00361957	0.00422408	0.00646226	0	0	0	0.00274798	0	0	0.0117193	0.00543175	0	0	0	0	0.0039122	0.00383909	0	0	0.0032722	0	0	0	0	0.117857	0	0.0147859	0	0.00530572	0.00346267	0	0	0.00923998	0	0	0	0	0	0	0	0.003899	25
IGF2	ENSMUSG00000048583	0	0	0	0.00165669	0	0	0	0	0.0102776	0	0.0047355	0	0	0	0	0	0	0	0	0	0	0	0	0	0.117161	0.0155679	0	0	0	0	0	0.00725503	0.00512658	0	0	0.00336379	0.00518281	0	0.00700966	0	0	25
6430628N08RIK	ENSMUSG00000034185	0	0.00374632	0.00361894	0.00324205	0	0.0248292	0	0	0.0041916	0.00528101	0	0.00461012	0.00218118	0	0	0.00416904	0	0	0	0	0.0161855	0	0.0119446	0.0036644	0.289118	0.0196056	0	0	0.00592228	0	0.0037093	0.00833645	0.00514762	0	0	0	0.0441851	0	0	0	0.00545868	25
CYP1B1	ENSMUSG00000024087	0	0.0083883	0	0	0	0	0	0	0	0.00482124	0.0127776	0.00465852	0	0.00167374	0	0	0.00400144	0	0	0	0	0	0	0.00869576	0.112607	0.0173803	0	0	0	0.0163109	0.0109201	0.00314089	0.0139867	0.00368055	0	0	0.00372725	0.00559327	0	0	0.00988859	25
H19	ENSMUSG00000000031	0.00603643	0.0035953	0.00726835	0.00265229	0.00920048	0	0.00322145	0	0	0	0.00638994	0	0.00809057	0.00480308	0	0.00573852	0.0119739	0	0	0.00266037	0	0	0.00549961	0	0.423755	0.068289	0	0	0	0	0	0.00476918	0.0423536	0	0	0.00265512	0.0137816	0.00741738	0	0	0.00370687	25
A230065H16RIK	ENSMUSG00000087075	0.0115912	0.0546204	0.00370643	0.0122062	0.0458931	0.0216512	0.00862304	0.00543893	0.0135344	0.0298494	0.0171561	0.0087901	0.00994862	0.0108471	0.0183723	0.0562759	0.020674	0.0169989	0.0501244	0.0079953	0.0164793	0.0101662	0.00470252	0.00852145	0.460752	0.0367587	0.00337258	0.0574181	0.0109541	0.00799599	0	0.0259982	0.0814212	0.0129355	0.00706533	0.00975906	0.0356049	0.0168281	0.012265	0	0.022727	25
BAIAP3	ENSMUSG00000047507	0.0109309	0.0335636	0.00933306	0.00116487	0.0336695	0.048899	0.0062854	0.0191183	0.00366673	0.0146516	0	0.0647125	0.0120392	0.00862566	0.0392747	0.0228943	0.0237198	0.00936461	0.00753719	0.0254511	0	0.00906895	0.00412328	0	0.334404	0.030354	0	0.0139698	0	0.00469329	0	0.00461892	0.00564643	0.00617317	0.0134226	0.0101198	0.0446477	0.00276999	0.0165082	0	0.0086929	25
TRABD2B	ENSMUSG00000070867	0	0	0	0	0	0.0119897	0	0	0	0	0	0.00465852	0	0	0	0	0	0	0	0	0.0091471	0	0	0	0.0602701	0	0	0	0	0	0	0.00658721	0.00324712	0	0	0	0	0	0	0	0.00239029	25
XLR	ENSMUSG00000054626	0	0.00780648	0	0.00338305	0	0.0126567	0.00335043	0	0.00843731	0	0	0.00867639	0	0	0	0.00812654	0.0109543	0	0	0.0111105	0.00430257	0	0.00682236	0	0.0560739	0.00922305	0.00530078	0.00736427	0.00301435	0.00335881	0	0.0109314	0.00940635	0.0051172	0	0.00887949	0.00445061	0	0	0	0.00254283	25
GLDN	ENSMUSG00000046167	0.00510775	0	0.0141954	0.00583508	0.00687264	0.0197106	0.0126509	0.0133959	0	0.0104569	0.0111254	0.0235588	0.00448166	0.0042766	0	0.00475547	0.00383909	0	0	0.00986084	0.0074185	0.0408382	0	0.00440783	0.483766	0	0.014028	0.0137484	0.0720787	0	0.0181066	0.121064	0.0610253	0.0109474	0	0.0214836	0	0.0131292	0.0145611	0	0.015974	25
RERG	ENSMUSG00000030222	0	0.00356348	0.0105313	0	0	0	0.00310024	0.00483469	0	0	0	0	0.00958131	0	0	0.0159973	0.00453036	0	0	0	0.0052725	0	0.0142929	0	0.0633624	0.00488631	0	0	0	0	0	0	0	0	0	0.00641179	0	0.00995376	0	0	0	25
AEBP1	ENSMUSG00000020473	0	0	0.00767507	0	0	0	0.00652807	0.0243937	0	0	0	0	0	0.00214142	0	0	0.00778288	0	0.006194	0.00342349	0.00966581	0	0	0	0.0837189	0.00224015	0	0	0.00336733	0	0	0.00461892	0.00340719	0.00368102	0.00818896	0.00367016	0.00460933	0	0	0	0.00195557	25
A330009N23RIK	ENSMUSG00000097915	0.0242853	0.0812349	0.0375071	0.0110393	0	0.0100367	0.0175289	0.0230284	0.0199264	0.078783	0.0189888	0.0705779	0.0230309	0.014453	0.0422239	0.0218533	0.0105157	0.0129614	0.0132432	0.0501304	0.00600168	0	0.0138464	0.0333774	0.260899	0.0210833	0.0293648	0.0641276	0.0128397	0.0160575	0	0.0133561	0.0151718	0.0124675	0.010735	0.0135279	0.0184001	0.0135937	0.0121927	0.0506014	0.0242918	25
PRM1	ENSMUSG00000022501	0	0	0	0	0	0	0	0	0	0.00523806	0	0	0	0	0	0	0	0	0	0	0	0	0	0	0.0738198	0	0	0	0	0	0	0	0	0	0	0	0	0	0.0232313	0	0	25
MAP3K6	ENSMUSG00000028862	0.00845381	0.0500018	0.0105336	0.0348897	0.0773972	0.053677	0.0202937	0.082889	0.0413335	0.0862326	0.123229	0.0366789	0.0219555	0.0341758	0.0262322	0.172457	0.0209464	0.0667702	0.0934375	0.0276084	0.0792215	0.0607658	0.0252061	0.120548	0.645362	0.151816	0.0196027	0.09247	0.0691986	0.205304	0.0600439	0.103915	0.14541	0.126871	0.0844147	0.107973	0.108767	0.0787971	0.0837033	0.203078	0.0770152	25
NPPA	ENSMUSG00000041616	0	0.0140356	0.00638118	0.00643052	0.00770707	0.294414	0.0023835	0	0.0041916	0	0.0137442	0.0372564	0.00609138	0.00289479	0	0.0212075	0.00996281	0.0375895	0.013756	0.00954206	0.0241882	0.011575	0.0130718	0.0292008	0.865363	0.0531611	0.0156906	0.00717318	0.0178908	0	0.00605922	0.0352344	0.0385015	0.0042311	0.00869315	0	0.0984087	0.0132035	0.0235614	0	0.0109033	25
PRR33	ENSMUSG00000043795	0	0.0040384	0	0	0.0203425	0	0.00169651	0.00692714	0	0	0.00466949	0.00468369	0.00548239	0	0.00812115	0.0279311	0	0	0.00441739	0.00731115	0.00890493	0	0	0	0.096592	0.0330175	0.0032917	0	0	0.0043449	0	0.00432612	0.0119796	0.00471257	0	0.00841883	0.0125873	0.0143681	0	0.0327445	0.00823973	25
ANGPTL2	ENSMUSG00000004105	0.00226862	0	0	0.00402634	0	0	0.00578911	0	0	0	0	0.00543905	0.00217355	0	0.00671918	0	0	0.00693188	0	0	0.00361722	0	0	0	0.106662	0	0.0118732	0	0	0	0	0	0	0	0	0	0.00407938	0.00242733	0	0.037144	0	25
PRSS34	ENSMUSG00000056399	0.00192495	0	0.00393656	0	0	0	0	0	0.00421003	0	0	0	0	0	0	0	0	0	0.00638945	0	0	0	0	0.00642309	0.112461	0.00936657	0.00311601	0	0.00592228	0.00293663	0	0	0.0409386	0	0	0	0	0.00242733	0	0	0.00239029	25
FOXO1	ENSMUSG00000044167	0.0159456	0.00368695	0	0.0180407	0.00901279	0.041622	0.00623797	0	0.00956872	0.0113603	0.00507889	0.00524396	0.0130678	0.00349013	0.0154933	0.0646735	0.0279827	0	0.0895368	0.00329102	0.00494089	0.0381126	0.00563973	0.0142167	0.245663	0.0154738	0.00945357	0.00868446	0.014673	0.0120431	0.0069844	0.00585457	0.0396099	0.0129184	0.00754605	0.00346722	0.00408545	0.00242733	0.0166318	0	0.0159041	25
IFITM10	ENSMUSG00000045777	0.0153411	0.00367969	0.0105473	0.0132863	0	0.0639382	0.0225822	0.0422631	0.0400652	0.00430148	0.0324667	0.00885141	0.0103912	0.0149316	0.00682202	0.0208263	0.0197988	0.0591355	0.0434517	0.0352229	0.0386052	0.0117869	0.0224367	0.036706	0.914044	0.208702	0.0299411	0.0194904	0.0114403	0.0060973	0.0108538	0.0170844	0.337151	0.0146175	0.0591856	0.0277322	0.0905765	0.012429	0.0093005	0	0.0302831	25
ANKRD6	ENSMUSG00000040183	0.0373097	0.0201335	0.0363351	0.0182807	0.0623131	0.0262886	0.011848	0.0184563	0.0126375	0.0118199	0	0.0154823	0.0470265	0.0138842	0.0156188	0.0625141	0.0457033	0.0150748	0.0715016	0.0196754	0.0625377	0.0285358	0.00474851	0.0468113	0.243103	0.0552467	0.0460184	0.0287403	0.0255818	0.0450953	0.0347011	0.0609697	0.0386367	0.0280392	0.0224948	0.0261062	0.024011	0.090091	0.012265	0.0331357	0.0249045	25
C1QL1	ENSMUSG00000045532	0.00210161	0.040501	0.0265065	0.00413181	0.0330459	0.00971726	0.0214294	0	0	0.0157099	0.0778254	0.0627711	0.00362484	0	0.00921352	0.00863423	0.022879	0	0.0195178	0.00818985	0.0117836	0.0116006	0.0132856	0	0.208502	0.00286297	0.0180691	0	0.0265908	0.0373317	0.0244837	0.0129218	0.00352928	0	0.00783933	0.0186693	0.0400334	0	0.0122156	0	0.0327849	25
XYLT1	ENSMUSG00000030657	0.00936873	0.00392561	0.0118192	0.00935936	0	0.0208812	0.00304479	0	0.0123255	0.00599546	0.0693804	0.0079819	0.00291765	0	0	0.0737295	0.00540168	0	0.0745792	0	0.00438896	0	0.00489457	0	0.196333	0.0704896	0	0	0.00294894	0.014853	0.0344657	0.0310224	0.0364028	0	0.0147125	0.0302041	0.00757096	0.00828338	0.033779	0	0.0196175	25
NR4A3	ENSMUSG00000028341	0.00841363	0.00335036	0.0187353	0.00468787	0	0.0308161	0	0.0124056	0.00342443	0.00585254	0.0139667	0.0100562	0.00183906	0.00521353	0	0.0199572	0	0.0105231	0.0137526	0	0.0178699	0	0.0413259	0	0.104619	0.00731367	0.00288957	0.0136202	0.00301435	0.00409918	0	0.00279145	0.0214498	0.00390163	0.00810011	0.0103203	0.00472331	0.00732156	0.0069188	0	0.0188387	25
ALDH1A1	ENSMUSG00000053279	0	0.0037447	0.015898	0	0.00907607	0	0	0.0159331	0.0037346	0.00589211	0.00637868	0.0112355	0.00548224	0	0.0159854	0.0395054	0	0	0.00436451	0.00314015	0.00572327	0	0	0.0127863	0.11345	0.00999127	0	0.0147839	0	0.00660094	0	0.019607	0.0470595	0	0	0.0430393	0	0	0.0093005	0	0.00630752	25
CHODL	ENSMUSG00000022860	0.008211	0.00831317	0.00349922	0.00214042	0.134433	0	0.00274798	0	0	0.0056782	0	0.00967082	0.0034173	0.00239061	0.00561638	0.0751744	0	0.0361096	0.00556604	0.086888	0	0.0205287	0	0.00484136	0.290043	0.0108444	0.00703288	0.0141772	0	0.0137053	0.0358628	0.00371135	0.00283141	0.00481631	0	0.0282875	0.0140575	0.00242733	0.0149489	0.041224	0.0236236	25
TRPC7	ENSMUSG00000021541	0	0.00368196	0.0267391	0.00621917	0.0180129	0.177572	0.00604963	0.00950695	0.00623932	0.0193025	0	0.004653	0.00431962	0	0.0198365	0.0463112	0.0327379	0	0.00441739	0.00754356	0.0209412	0	0.0102936	0	0.376156	0.0529842	0.00746491	0	0.0143984	0.00293866	0	0.0145204	0.076309	0.00780117	0	0.00365757	0.046184	0.0214431	0.0562323	0.067343	0.0247509	25
RASGRP1	ENSMUSG00000027347	0.00287145	0	0	0.0161788	0.010868	0.227906	0	0	0.00357301	0.0052961	0.0151428	0	0	0.00328626	0.0127137	0.00796606	0	0	0.00412712	0.00348377	0	0	0.00524553	0	0.463511	0.00910419	0.00344551	0	0.0110159	0.0033039	0	0.00989215	0.0258453	0	0	0.00295485	0.00814238	0.019506	0.030619	0	0.0171317	25
PLEKHA2	ENSMUSG00000031557	0.00415139	0.00407026	0.00355879	0.0016812	0	0.00971161	0	0	0.00294542	0.00564185	0.00968618	0	0	0.00287852	0.00758587	0.00526965	0	0	0	0	0.00399365	0	0.00461989	0	0.104035	0.010906	0	0	0	0	0	0	0.0543755	0.0041248	0.00825055	0	0	0.0112922	0	0	0.00239029	25
GSTA4	ENSMUSG00000032348	0.00205318	0.0130884	0	0.00735845	0	0.0325044	0.00169651	0.0192814	0.00663344	0.0212163	0.00574903	0.00627671	0.0078368	0.00959545	0.00480575	0.0319377	0.0150239	0.00911604	0.00331205	0.00634938	0.0340421	0.0226336	0	0.0168906	0.0650931	0.001943	0.0104647	0	0.0204702	0.0061953	0.00411902	0.0232954	0.00541054	0.00854052	0	0	0.00497996	0.00674628	0.010647	0	0.00954391	25
FGF14	ENSMUSG00000025551	0.0737546	0.0581093	0.129061	0.0453355	0.0543423	0.218705	0.0394584	0.0906543	0.0432504	0.0609457	0.0782936	0.135242	0.0521324	0.0455691	0.0189905	0.0791809	0.0769547	0.0307193	0.0976928	0.0599785	0.0881131	0.0985539	0.17837	0.0591385	0.411779	0.112958	0.112731	0.0848009	0.0504202	0.0904506	0.0732451	0.0806464	0.122773	0.00993802	0.053656	0.073317	0.146899	0.0699048	0.0323929	0	0.0506164	25
HAP1	ENSMUSG00000006930	0.139044	0.096233	0.0435614	0.0833668	0.075602	0.619914	0.0605595	0.130564	0.101161	0.0635878	0.0782071	0.115553	0.0717482	0.0601939	0.230955	0.13456	0.110168	0.16919	0.168123	0.104964	0.0909202	0.192862	0.083303	0.1199	1.16419	0.214613	0.120299	0.0520028	0.146576	0.133287	0.078592	0.117009	0.155417	0.0557342	0.0675504	0.146726	0.324119	0.121736	0.10772	0.108949	0.14851	25
EYA2	ENSMUSG00000017897	0.0201683	0.0216182	0.025919	0.0425658	0.0129528	0.0652105	0.017696	0.0209973	0.0202095	0.020776	0.0316977	0.0271977	0.0110685	0.0152066	0.0442428	0.0795131	0.0162104	0.0241345	0.12552	0.0191928	0.00885737	0.0292156	0	0.0207272	0.116936	0.305261	0.0343771	0.0144069	0.0139527	0.0352026	0.0318669	0.00309464	0.0992193	0.0166767	0.0165666	0.149987	0.0278438	0.0240935	0.0317207	0	0.0200834	26
DCN	ENSMUSG00000019929	0.0144301	0	0.0232887	0	0	0	0	0	0.00698528	0	0	0	0	0.00292443	0	0	0	0	0	0	0	0	0.00656979	0	0.00435254	0	0.344892	0	0	0.00303411	0	0.00674048	0	0	0	0	0.00334216	0	0	0	0.00929172	27
RUNX1	ENSMUSG00000022952	0.0368409	0.0282067	0.0296649	0.0293864	0.0532565	0.0124503	0.0135102	0.0167856	0.0483037	0.0212554	0.051077	0.0223666	0.039882	0.0263882	0.0151966	0.0450509	0.0301879	0.0344695	0.0423751	0.0196677	0.0126927	0.185438	0.170625	0.0187828	0.0101195	0.0374846	1.73608	0.0130226	0.0822676	0.0195953	0.0114828	0.0532926	0	0.0366633	0.0280506	0.028375	0.0102912	0.0203737	0.0528256	0	0.0930046	27
COL13A1	ENSMUSG00000058806	0.00216984	0	0	0.00194323	0	0	0	0.00602255	0	0	0.0116956	0	0.00342497	0	0	0.0157907	0	0	0.011016	0	0.00580926	0.0305736	0.0215175	0	0.0151047	0.0113966	0.317369	0	0	0.0330967	0.0115633	0	0.00836049	0.00447573	0	0.0404368	0.0195344	0.00705621	0	0	0.0279795	27
PODN	ENSMUSG00000028600	0.00231594	0	0.00334115	0	0	0	0	0.00593935	0	0	0	0	0.00197103	0	0	0.0142103	0	0	0.0120367	0.0048835	0	0	0	0	0.0141624	0.00192799	0.0613853	0.00724277	0	0	0.014807	0.00718146	0	0.00361864	0	0.0122978	0	0	0	0	0	27
COL28A1	ENSMUSG00000068794	0.00236586	0.00381353	0	0	0	0	0	0	0.00414878	0	0	0	0.0117669	0.00205384	0	0.0113752	0.00493587	0	0	0.0122103	0.0126095	0.0212866	0	0.00594148	0.00657869	0	0.0866566	0	0.0251762	0	0	0.0117072	0	0.00542606	0	0	0	0	0	0	0.00605759	27
SKAP1	ENSMUSG00000057058	0.00386123	0.00358989	0	0.0100713	0	0.0120951	0	0.0152659	0.00285485	0.00447507	0	0	0.00644547	0	0	0.0156583	0	0.0250104	0.0276858	0.00261736	0.0109924	0.017628	0	0	0.00312601	0.0146394	0.103681	0	0	0.00359791	0.00406562	0.0240412	0.0375172	0.0163535	0.0149047	0.00644906	0.0330203	0.0113364	0.0194852	0.0331357	0.0131445	27
AVIL	ENSMUSG00000025432	0.0110372	0.00822834	0.00797888	0.0102747	0	0.0223452	0.00298435	0.0119215	0	0.00525378	0.00469322	0	0.0051806	0.00859326	0	0.00426867	0.0120617	0	0.382017	0	0.00917605	0.0220551	0	0.00918158	0.00634709	0.300593	0.942558	0.00619078	0.0105742	0	0	0.0980286	0.082285	0	0	0.0109595	0.373195	0.00352876	0	0	0.0330792	27
PAPPA2	ENSMUSG00000073530	0.00413421	0.00374765	0.00546644	0	0	0.0173387	0.00333395	0.00506317	0.00708889	0.00558799	0.00572742	0	0.00198847	0.00380569	0	0.0039122	0	0.00940783	0	0.00354808	0	0.126873	0	0.00360244	0.00389054	0	0.30795	0	0.0113324	0	0.00445671	0.0134782	0.00873257	0	0	0.00528805	0	0.00343414	0	0	0.0202238	27
C1GALT1	ENSMUSG00000042460	0.0203614	0.00871146	0.019473	0.0179355	0.0377907	0	0.00900574	0.0169869	0.0154768	0.0325943	0.00698752	0.0181241	0.0280346	0.00954455	0.0453338	0.0147268	0.0303491	0.00524129	0.0345254	0.0563871	0.0362664	0.0277143	0.00514013	0.0105414	0.0323292	0.0118069	0.119163	0.0378004	0.0277257	0.00334848	0.003134	0.0233321	0.00957215	0.0168638	0.0415693	0.0198806	0.00964337	0.0113682	0.0451863	0.051021	0.0213579	27
PALMD	ENSMUSG00000033377	0.0228836	0.00380192	0.0135554	0.00181442	0	0	0.00300586	0.0299189	0.00324451	0.0250041	0.0132598	0.00977645	0.00568554	0	0	0.00888124	0	0.0047102	0.0431888	0.00289212	0.00432723	0.0067314	0	0	0.0080259	0.00952602	0.0945734	0.0134744	0.00292675	0.0101908	0.04528	0.00345994	0.0025044	0	0	0.0189057	0.00962419	0.00454725	0	0	0.0200441	27
GM11413	ENSMUSG00000086321	0.0192738	0.00659788	0.00353482	0.00921699	0	0	0.00866341	0	0.00292238	0	0.00335452	0.00498575	0.0064988	0.0020843	0.0148272	0.00566699	0	0.00822748	0.00875518	0.0324131	0	0.0144832	0.00591702	0	0.00392003	0.0172473	0.0676472	0.0182442	0.0148034	0.00362263	0.00413629	0.0188785	0	0.0051687	0.00559302	0	0.00560827	0	0	0	0.0188007	27
CFP	ENSMUSG00000001128	0.0194454	0.0155309	0.0186882	0.0146385	0.0215293	0	0.0256269	0.0282281	0.0031789	0.00469222	0.0139728	0.00514498	0.00705134	0.00664792	0.010908	0.0211059	0.0291881	0.00864827	0.0230156	0.0121413	0.0107777	0.0191495	0.0284748	0.0113269	0.0146593	0.0247568	0.0622882	0.0189898	0.0116691	0.0104116	0.00724746	0.00686802	0.0330819	0.015788	0.0147288	0.0200986	0	0.00740094	0.0241945	0	0.0268407	27
SLC35F2	ENSMUSG00000042195	0.14452	0.0642707	0.0647608	0.137764	0.0569576	0.0152259	0.0213053	0.0595179	0.0541604	0.0559553	0.116083	0.0334741	0.038454	0.0909196	0.0464529	0.0691135	0.114088	0.107436	0.117294	0.0286164	0.0710783	0.0518898	0.0993866	0.120193	0.0172598	0.0611565	0.280105	0.0739059	0.0225783	0.0584566	0.106916	0.0683621	0.0389065	0.149312	0.0542386	0.0929217	0.075046	0.0413534	0.0351133	0	0.0985951	27
MEF2C	ENSMUSG00000005583	0.104169	0.0236249	0.0173824	0.236125	0.0706431	0.125785	0.0265926	0.0328969	0.0162426	0.0511085	0.0307183	0.0211564	0.0751235	0.0195311	0.0323838	0.0250988	0.00493587	0.0520424	0.176298	0.0330154	0.0246543	0.0314763	0.0119867	0.0376625	0.0642679	0.0326998	0.881267	0.0626165	0.116407	0.0739855	0.0066758	0.473611	0.11364	0.0639324	0.015138	0.0333426	0.03946	0.0243117	0.00795114	0.0346856	0.111923	27
PLPP3	ENSMUSG00000028517	0.169043	0.00335317	0.00355077	0.00723497	0.010725	0.0159038	0.00649824	0.00687279	0.00509597	0.0693735	0.00698752	0.0105645	0.188145	0.00445407	0	0.0803385	0	0	0.0205404	0.00269825	0.0197872	0	0.0110111	0.0318837	0.0335284	0.0144022	0.00655264	0.78211	0.00612064	0.00180162	0.0640549	0.0140548	0.0131105	0.102376	0.00858018	0	0.0160186	0.0210845	0.0631526	0.0814749	0.0345832	28
NFIA	ENSMUSG00000028565	0.00603423	0.00628687	0.0101356	0.00415716	0.0155389	0.0164073	0.0115986	0	0.0081228	0.179309	0.0252952	0.00530196	0.00486751	0.00535765	0	0	0.00528872	0.031936	0.0473754	0.00672173	0.00679346	0	0	0.016734	0.00216873	0.0331279	0.00608377	0.703385	0.00565197	0.0152706	0.0685226	0.00330248	0.0146521	0	0.0519409	0	0.0134803	0	0.0693136	0.0388693	0.020006	28
GAS1	ENSMUSG00000052957	0.105324	0.0233765	0.0171439	0.0270149	0.0218887	0.0122265	0.0454502	0.0751794	0.0323592	0.0937124	0.00782262	0.0395074	0.0740053	0.0226434	0.0189366	0.0220719	0.017864	0.0773445	0.0163395	0.0405671	0.021903	0.0329606	0.0180252	0.0337711	0.0184386	0.0246838	0.00974537	0.280234	0.0200376	0.0405332	0.0265008	0.027701	0	0.0634475	0.0175888	0.0149785	0.0188855	0.0209644	0.0385197	0	0.0536612	28
BBOX1	ENSMUSG00000041660	0.00231051	0.0180337	0.0179024	0	0.00989841	0	0	0	0.00494285	0.0108462	0	0.00394148	0.00831183	0.00220535	0	0.0119247	0	0	0	0.00599979	0	0.0158571	0	0	0.00355222	0.00186016	0.00680347	0.0699824	0	0.0105133	0.00396477	0	0.00391067	0.0154462	0.027407	0	0	0.00643157	0	0	0	28
LIMA1	ENSMUSG00000023022	0.0664689	0.0752915	0.0947836	0.051562	0.0562095	0.0845164	0.0627897	0.0896188	0.0656362	0.136131	0.04017	0.0822683	0.0841358	0.0658124	0.0428374	0.0736107	0.057007	0.0795345	0.0584059	0.0362332	0.0706171	0	0.0112549	0.0712102	0.0775547	0.0846722	0.0345656	0.245679	0.091204	0.0829262	0.0378226	0.0764219	0.0407884	0.0691688	0.0399445	0.0488669	0.0668018	0.0538543	0.085801	0.044018	0.0639421	28
FAM19A4	ENSMUSG00000046500	0.015558	0.00938963	0.0240916	0.0061605	0.0361124	0	0.261101	0.00635752	0.199613	0.020814	0.0122622	0.0344814	0.0119497	0.448189	0.124127	0.0157075	0.0278213	0	0.00406748	0.0165869	0.0577717	0.426413	0.0266563	0.0465107	0.0227951	0.00379089	0.0267709	0.00536715	1.42014	0.0233598	0.0155188	0.360621	0.00687605	0.0192248	0.0450181	0.0135373	0.00446129	0.0206313	0.035964	0.0327445	0.0622809	29
HSD11B2	ENSMUSG00000031891	0.0905339	0.0351171	0.0863707	0.0405984	0.0126588	0.0118323	0.00935324	0.00593935	0.0145858	0.0164751	0.0112419	0.0737316	0.0209428	0.0069144	0.0202015	0.0538885	0.00891566	0	0.0319012	0.0347378	0.0246294	0.115645	0.0650584	0.0322892	0	0.0243597	0.0959151	0.0355319	0.350385	0.0133306	0.115832	0.0565187	0.0145739	0.0707454	0	0.095701	0.0184821	0.102006	0.0105233	0	0.039106	29
GPR101	ENSMUSG00000036357	0	0	0.00339234	0.0388361	0.00840638	0	0.0154375	0.00687279	0.00323025	0	0	0	0	0	0.00582953	0	0	0	0	0	0.00679346	0	0	0.00315431	0.00370285	0.00252009	0	0	0.115509	0	0	0.0093142	0	0.0116949	0	0.0030825	0.0118245	0	0	0	0.0049754	29
PTGFR	ENSMUSG00000028036	0.00627179	0	0	0.0332289	0	0	0.00573496	0	0	0	0	0	0.00410614	0.00951108	0.0460067	0	0	0	0.00412712	0	0.00764341	0.0133948	0	0.00568475	0	0.00244613	0.0402647	0.0080162	0.260614	0	0	0	0.00321926	0.0368876	0.0622352	0	0.00497958	0.00709923	0.0981159	0	0.0124493	29
RP23-407N2.2	ENSMUSG00000109006	0.00297856	0.00463989	0.00371688	0.101962	0.0205323	0.125142	0.010435	0	0.00620548	0.00816226	0.005443	0.00318364	0.00519105	0.0186729	0.0915367	0.200095	0.0307526	0.00830938	0.100658	0.0107538	0.00438896	0.063074	0.034105	0.0170821	0.195035	0.078774	0.0185958	0	0.575853	0.00366798	0.00778974	0.221963	0.0148804	0.00804477	0	0.0428353	0.103237	0.0654868	0.0122156	0	0.0237976	29
CRYM	ENSMUSG00000030905	0.12848	0.0128173	0.0219514	0.151028	0	0	0.00680906	0	0.0193725	0.0198354	0.00560058	0.0213761	0.0415273	0.0647125	0.0184823	0.0168552	0.0233916	0.068112	0.0747184	0.0232494	0.0247581	0.0612259	0.00818324	0.0168756	0.0182108	0.0271525	0.0236978	0.0201766	0.69123	0.0423988	0.0386926	0.195539	0.0134272	0.282205	0.025366	0.00300137	0.0437348	0.060971	0.0237347	0	0.0571678	29
PTPRT	ENSMUSG00000053141	0.0120016	0.00385755	0.00355242	0.0127128	0	0.185491	0.00498667	0	0.0442832	0.0231947	0.016791	0.00462657	0.0263899	0.0270411	0.0272874	0.0634335	0	0.0230486	0.025965	0.00317907	0.0835493	0.0225362	0.0112471	0.0505407	0.136633	0.0146331	0.0106481	0.0592797	0.802589	0.0508834	0	0.36303	0.0170699	0.012778	0.0169757	0.0233422	0.0260243	0.0205224	0.00775191	0	0.0403062	29
PIEZO2	ENSMUSG00000041482	0.412723	0.00799446	0.011201	0.136502	0.0270606	0	0.00290681	0	0	0.0161782	0.00939064	0.0185223	0	0	0	0.0136342	0.00679508	0.228004	0.00382159	0.00219548	0.00861478	0	0.00726984	0.37466	0.00409485	0.0176248	0.0128431	0.093881	0.89744	0.00411083	0.00982831	0.174869	0.0246635	0.0762176	0.162589	0.00231727	0.0211427	0.0127541	0.0242063	0	0.0875205	29
COLQ	ENSMUSG00000057606	0.0499274	0.0385137	0.00566558	0.00201478	0.0347055	0	0.00842533	0.00442008	0.00760084	0	0	0.00407716	0.0660469	0	0.0633805	0.0184537	0	0	0.00331205	0.032187	0.0130298	0.116528	0.0250589	0	0.0131053	0.0123907	0.0229552	0.00623012	0.247604	0.0159075	0.00400445	0.0415582	0.00538613	0.00573818	0.0165884	0.0180099	0	0.0102393	0.00888777	0	0.0134782	29
SCN7A	ENSMUSG00000034810	0.00194186	0.0132834	0.00705689	0.00951283	0	0.0954092	0	0.00683853	0.0045632	0.0271436	0	0.00445935	0	0.0315958	0.133785	0.0214558	0	0.0188446	0.0438223	0.00651771	0	0.0433066	0	0.01304	0.0402199	0.0157447	0.0137865	0.022616	0.280679	0	0.00771614	0.0355512	0.0402108	0.0214295	0.0890807	0.00312942	0.0863168	0.00766241	0	0.0759096	0.018959	29
ALDH1L1	ENSMUSG00000030088	0.0119945	0.00422503	0.00297556	0.00180816	0	0	0	0.0124877	0.00396544	0	0.0482478	0.00471146	0.00680857	0	0.0243089	0.040957	0.00392685	0	0.0505792	0.00344194	0.0261868	0	0.0111925	0.00561444	0	0.00940396	0.00475025	0.0200335	0.110752	0.0101975	0.0239705	0.0535799	0.0170359	0.0141243	0	0.0243206	0	0.0048486	0	0	0.00224887	29
RHOJ	ENSMUSG00000046768	0.0306502	0.0151943	0.0255086	0.123559	0	0.0628905	0.0766992	0.0369849	0.021521	0.0152139	0.0228652	0.123027	0.0323838	0.0356495	0.256921	0.064959	0.00542456	0.126333	0.0350179	0.132164	0.0732288	0.0530808	0.0293618	0.053047	0.0598932	0.117796	0.0204917	0.00682166	0.48665	0.0117588	0.0147094	0.19928	0.241561	0.134125	0.0554001	0.0293783	0.129353	0.0467765	0.0504903	0	0.0676435	29
NTS	ENSMUSG00000019890	0.00122167	0.00717805	0.0171023	0.00467341	0.0269454	0.0151533	0.00849249	0.0454062	0.00331353	0	0.241788	0.0109008	0.00660571	0.00252909	0.0250162	0.00778284	0.0735747	0	0.00963074	0	0.0162667	0.141197	0	0.365325	0.00366367	0.00516007	0.0173261	0.00626757	0.675307	0.026203	0.00330604	0.13591	0	0.0034198	0.00510223	0.0588692	0	0.038588	0.18553	0	0.0134334	29
THBD	ENSMUSG00000074743	0	0	0	0	0	0	0.00434914	0	0	0	0	0	0	0.00274233	0	0	0	0	0	0	0.00470752	0	0.00570532	0	0	0.00235837	0	0	0	0.0873071	0.0129571	0.00369856	0.00432348	0	0	0	0	0	0	0	0.00242093	30
ATP2A1	ENSMUSG00000030730	0	0.00467229	0.00339234	0	0	0	0	0	0	0	0.017076	0.0042864	0	0	0	0.00793759	0	0	0.00377562	0	0	0	0.0149603	0	0	0	0	0	0	0.0923998	0	0	0	0	0	0.00589978	0	0	0	0	0.00649818	30
GFRA3	ENSMUSG00000024366	0	0.00395314	0.00341002	0	0.0091712	0	0	0	0	0.00394855	0.00495953	0	0	0	0	0	0	0	0	0	0	0	0	0.00806202	0.00939659	0	0	0.0126162	0	0.0578994	0	0.0083896	0	0	0	0	0	0	0	0	0.00270346	30
VIT	ENSMUSG00000024076	0	0.00587431	0	0.00223829	0	0.0418552	0.00270121	0.00619996	0.00509625	0.00595095	0	0.00606638	0	0.00237912	0	0	0	0	0	0.00370764	0.0173044	0	0	0	0.00378932	0.0042372	0.00290855	0	0	0.175867	0.00864779	0.00360535	0.00348248	0.00361864	0.0100798	0.018888	0.00487126	0.0143461	0	0	0.0115963	30
NTF3	ENSMUSG00000049107	0	0	0	0	0	0	0	0	0.030032	0	0	0	0	0	0	0	0	0	0.0153429	0	0.0137944	0	0	0.00526745	0	0	0	0	0	0.10712	0.0135343	0.00379376	0.0189218	0	0	0	0	0	0	0	0.00709499	30
SSTR2	ENSMUSG00000047904	0.00209687	0.0157724	0	0.00374826	0.0294652	0	0	0.00598966	0	0	0.057224	0	0.00447696	0.00201089	0	0	0	0	0.00440635	0.00362509	0	0.0213111	0.00560855	0	0.158088	0.109026	0.0108547	0	0	0.465208	0.00722959	0.00354428	0	0	0.0137492	0.0141197	0.0644175	0.044927	0.00795114	0.0325524	0.0337603	30
NTN1	ENSMUSG00000020902	0.00323749	0.040957	0	0	0.0103904	0	0	0	0	0	0	0	0	0	0.00589085	0.0480892	0.00858211	0	0	0.00285422	0.0148754	0.00988379	0	0	0.00712685	0	0.00265082	0.00490217	0	0.134232	0	0	0	0	0	0	0.00683578	0.0104384	0	0	0.00944596	30
BOC	ENSMUSG00000022687	0	0.0081968	0	0	0	0	0.00604783	0.00491424	0.00349326	0	0	0.0385907	0	0	0	0	0	0	0.00583904	0.0113768	0.00689656	0	0	0	0	0	0	0	0.00432439	0.101377	0.0161857	0	0	0	0	0	0	0	0	0.0342072	0.00777376	30
SST	ENSMUSG00000004366	0.00670147	0	0.0115642	0.00188215	0.0101847	0.0222666	0.00243298	0	0	0	0	0.00912546	0.00431317	0	0.00987687	0.00497269	0	0.0108132	0	0.0032368	0	0.0831765	0	0.0128019	0.00487911	0.0102605	0.00586042	0.0129564	0.00575753	0.210833	0	0	0.0309494	0	0	0.00474443	0.0238427	0	0	0	0.0055468	30
PDZK1IP1	ENSMUSG00000028716	0	0.0216505	0.00294653	0.00187047	0	0	0.00302297	0.00591013	0.00300059	0.00856524	0.00586658	0.00651249	0.00282829	0.00271329	0.0060288	0	0.00485557	0	0	0	0.0123172	0.0104125	0	0	0	0	0	0.0119938	0.0214275	0.0533735	0	0.00832282	0.00391175	0	0	0	0	0	0	0	0	30
LMO7	ENSMUSG00000033060	0.0146775	0.0641433	0.0166783	0.193061	0.25245	0.0195578	0.00952222	0	0.0255941	0.0332069	0.0256884	0.0143473	0.01777	0.142718	0.0140095	0.0201635	0.020958	0.102793	0.0118381	0.0190517	0.0233715	0.0355067	0.247685	0.18613	0.0355202	0.0274722	0.214089	0.00853055	0.182656	0.601519	0.124287	0.0613478	0.0221151	0.0252636	0.0876005	0.0231544	0.0958979	0.0235993	0.0459111	0.231053	0.0771027	30
TMEM184A	ENSMUSG00000036687	0.00799219	0.0194967	0.0049569	0.0038812	0.0304713	0	0	0	0.00290923	0.00317647	0.00572742	0	0	0	0	0	0.0048165	0.00524129	0.00568062	0.00280231	0	0	0.0193302	0	0	0	0	0.00711799	0.00627805	0.0648133	0.00829048	0	0	0.00236506	0	0.0241254	0	0	0	0	0.0126815	30
TRHR	ENSMUSG00000038760	0.00201256	0.0123187	0.01076	0.00619194	0	0	0	0.00522529	0.00814351	0.023884	0.0106035	0.00983277	0.0452354	0.0099937	0.00589085	0.00765838	0	0	0.0598196	0.00364743	0.0100127	0	0	0	0.0310227	0.0193654	0.0179833	0.0150684	0	0.0993636	0.7552	0.00692128	0	0	0.0070337	0.00561474	0	0.00370017	0	0.0332412	0.0340974	31
DRD5	ENSMUSG00000039358	0.00214237	0.00381353	0.00381009	0.0124655	0.0158727	0	0	0	0.00361197	0	0.0217206	0.0069	0	0	0	0.00404724	0	0	0.00441739	0	0.0213742	0.0559942	0.0531923	0	0.00381382	0.00350245	0	0.00668562	0.00292675	0.0465923	0.248739	0.00388804	0.0145295	0.0034198	0	0	0.00982064	0.00339822	0	0	0.0102594	31
HTR2A	ENSMUSG00000034997	0.00186423	0.00367969	0.00416001	0	0.00909989	0	0	0	0	0.0159162	0.0212351	0	0.00443155	0	0	0.0243661	0	0	0.0150484	0	0	0	0	0	0	0.00951285	0.00645469	0.0185846	0	0.0098817	0.0933855	0	0.0070383	0	0	0.00583576	0.00714235	0	0	0	0.0121664	31
NEUROD6	ENSMUSG00000037984	0	0.0209354	0	0	0	0	0	0	0	0	0	0.00498575	0.00181392	0	0	0	0	0.00830938	0	0	0	0	0	0	0	0	0.00406011	0	0.0046804	0.0706308	0.232008	0.00314089	0	0	0	0	0	0	0	0	0.0105734	31
OXTR	ENSMUSG00000049112	0.0283374	0.0308996	0.00368855	0.0324485	0.0185595	0	0.00281283	0.0240354	0.00983938	0.0462994	0.0261858	0.0126844	0.00632815	0.0120209	0.00623494	0.0529535	0.00918611	0.0270332	0.0135687	0.009611	0.00613019	0.0422851	0.0343131	0.00756214	0.047931	0.00704322	0.00483543	0.0483668	0.0422847	0.0875811	0.274452	0.0475039	0.029002	0.0345762	0.021024	0.031561	0.0353658	0.0027465	0.0412073	0.0687362	0.0320024	31
CYR61	ENSMUSG00000028195	0.00213219	0.00343172	0.0164461	0.00780833	0.0513814	0.0164089	0.0166257	0.0308306	0.0405229	0.00849736	0.0298047	0.0270779	0.0135194	0.0269267	0.00663852	0	0.0375569	0.0222464	0.0179047	0.00937405	0.0146323	0.0209645	0.0508339	0.015777	0.0130961	0.0106244	0.00441133	0	0.048171	0.0188588	0.131021	0.0572816	0.0191866	0.0070929	0.0188892	0.0172218	0	0.02174	0.0374578	0.0355319	0.0250859	31
CCER2	ENSMUSG00000096257	0.0514407	0.103607	0.0863063	0.129064	0.18019	0.0221501	0.0684286	0.10831	0.0482759	0.0444583	0.436967	0.0165822	0.0558871	0.0729476	0.0341908	0.0585532	0.167431	0.768189	0.231576	0.0307171	0.104104	0.264417	0.163979	0.306267	0.0222357	0.0534385	0.511739	0.049269	0.0663269	0.387212	1.74141	0.0700259	0.0307221	0.421444	0.247712	0.346969	0.113282	0.0487699	0.199242	0.224637	0.233559	31
MAPK4	ENSMUSG00000024558	0.0308639	0.0121676	0.0458691	0.0162741	0.0238342	0	0.023467	0	0.0247093	0.0418632	0.0234506	0.0408767	0.0285875	0.0191907	0.0362189	0.0155948	0.0135793	0.0447462	0.0364934	0.0459219	0.0408758	0.0251957	0	0.00526745	0.0271265	0.0428381	0.00175549	0.0425566	0.0259097	0.0403477	0.111023	0.0209334	0.017176	0.0198957	0.0222651	0.0453526	0.0343641	0.010888	0	0.0506014	0.0432452	31
MMP17	ENSMUSG00000029436	0.00796881	0.00425217	0.0498175	0.0376634	0	0.0408333	0.0158921	0.0185816	0.055713	0.0064513	0.178786	0.0152728	0.00438359	0.0384411	0.0190751	0.017963	0.0466804	0.0716699	0.0964021	0.0264196	0.0166556	0.387401	0.258076	0.0246562	0.0661103	0.0280758	0.0464835	0.00743719	0.0205303	0.0149974	1.19436	0.560437	0.100584	0.0364696	0.0440842	0.0152866	0.00521731	0.0202697	0.0394333	0	0.0836078	31
1810011O10RIK	ENSMUSG00000056313	0	0.00772799	0	0.00131365	0	0.0152662	0.00570413	0.0102923	0.00362506	0	0.00516574	0	0	0	0	0	0.00960777	0	0.00869243	0	0	0	0.0255651	0	0	0	0.00677221	0	0.00824664	0.00489159	0.0536352	0.0152764	0	0	0	0	0	0	0	0	0.0087114	31
OAS1E	ENSMUSG00000066867	0.0038145	0.0278887	0.00581763	0.00362962	0.0220424	0	0	0	0.00288575	0.0687236	0.0161694	0.00991097	0.0256419	0.0294024	0.0275045	0.0584497	0.00765037	0.0198466	0.085398	0.0121532	0.00355773	0	0.0154225	0.0151199	0.00331342	0.0392134	0.0620405	0.0273211	0.00688984	0.0848789	0.178913	0.00432612	0.0197737	0.013282	0.0108252	0.0109642	0.0130777	0.0191453	0	0.069357	0.0297353	31
NHLH1	ENSMUSG00000051251	0.00228839	0	0.00365157	0.00180899	0	0	0	0	0	0	0	0	0	0	0	0	0	0	0	0	0	0	0	0	0	0	0	0	0	0.0289347	0.0566403	0	0	0	0	0	0	0	0	0	0	31
LCT	ENSMUSG00000026354	0.00758622	0.0695886	0.0248741	0.00271594	0.132009	0.0610027	0.0181025	0.0303698	0.0264919	0.102145	0.0442329	0.0562942	0.0289737	0.0216224	0.044292	0.0706493	0.0634143	0.0505478	0.0476138	0.0391009	0.029468	0.0136924	0.00881909	0.0564239	0.018731	0.0350673	0.0506293	0.140827	0.00294894	0.175702	0.33587	0.013065	0.0297256	0.00526024	0.0608049	0.0236963	0.0373013	0.0226967	0.122301	0.176295	0.0464396	31
MMP12	ENSMUSG00000049723	0.00179232	0	0.00376647	0.00191851	0	0	0.00357506	0.00522529	0	0	0	0.00882693	0	0.00855248	0	0	0	0	0.00457519	0.00652193	0	0	0	0	0.0103283	0.0102805	0.0158741	0.00490217	0.0175986	0	0	0.264096	0	0.00464785	0.00912701	0.00577308	0.0117368	0	0	0	0.00384889	32
GM2716	ENSMUSG00000097631	0.0088764	0.011449	0.0118168	0.00400879	0.0308957	0	0.00878215	0.0229582	0	0	0.0047453	0.0111357	0.00415404	0.00486559	0	0.0213083	0.0256739	0	0.0176099	0.00248234	0.0170303	0.0643549	0.013205	0.00511328	0.00252709	0.00938908	0.00625567	0	0.0200524	0.00363232	0.0212934	0.693333	0	0	0.0049606	0.0106132	0.0322118	0.0101925	0.0173817	0	0.0204691	32
RP24-339E15.5	ENSMUSG00000108978	0	0	0	0.00215673	0	0.0115949	0	0	0	0.00579709	0.00734722	0	0.0041245	0.00213055	0.00515816	0.00426867	0	0	0	0	0	0.017628	0.00678652	0	0.00367585	0	0	0	0.00373237	0	0.0056582	0.153371	0	0	0	0	0	0	0.00775191	0	0.00850187	32
MYH13	ENSMUSG00000060180	0.00270582	0	0	0.00202509	0	0	0	0	0	0	0	0.00471146	0.00597505	0.00580999	0	0.0082223	0.00498361	0.00894634	0.00730826	0.00345652	0	0	0.0239373	0	0.00525884	0.00224015	0	0	0.0336403	0	0	0.226271	0.0104275	0	0	0	0	0	0	0	0.00336592	32
NPY	ENSMUSG00000029819	0.113915	0.0906793	0.110452	0.110125	0.0925597	0.0904811	0.149579	0.116218	0.142156	0.0918837	0.152068	0.118919	0.130312	0.169171	0.118606	0.173575	0.209811	0.183406	0.116182	0.139958	0.12807	0.101308	0.154364	0.109159	0.151803	0.11364	0.170784	0.189543	0.143532	0.131697	0.142524	1.33048	0.128551	0.159219	0.0676242	0.120711	0.109541	0.135592	0.116565	0	0.0989961	32
MYH2	ENSMUSG00000033196	0	0	0	0	0	0	0	0.00483469	0	0	0	0	0	0	0	0.00358316	0	0	0	0	0	0	0.011282	0	0.002371	0	0	0	0.0303954	0	0	0.170315	0	0	0	0	0	0.00356884	0	0	0	32
ROBO1	ENSMUSG00000022883	0.00122167	0.0188615	0.00363264	0.0244243	0	0	0.0267163	0.098085	0.0595177	0.0131217	0.0883763	0.00343747	0	0.0355565	0.0170936	0.0330217	0.0624085	0.0246493	0.0578607	0.00819232	0.065307	0.0405375	0.0445319	0.0436388	0.0740773	0.0864979	0.0905713	0	0.0719275	0.0858104	0.0376658	0.56452	0.0272643	0.0202243	0.00544732	0.12922	0.0572908	0.0330989	0.0691774	0	0.0329816	32
PTH2R	ENSMUSG00000025946	0	0.00415509	0	0	0	0	0	0	0.0048546	0.00520431	0	0	0.00407753	0	0	0.0104761	0.00349864	0	0.00382159	0	0	0	0	0.00360244	0.00326608	0	0	0	0.0284209	0.013125	0	0.115963	0	0	0	0.00303366	0	0	0	0	0.00445756	32
PDE11A	ENSMUSG00000075270	0.00454448	0	0.00723388	0.00412148	0	0	0	0	0	0	0	0	0.00354985	0.00491619	0	0.00596606	0.00682997	0	0	0.00764154	0	0.0244966	0	0	0.0110051	0.00285068	0.00481493	0	0.00718436	0.00530975	0.0033816	0.0981065	0.00366222	0	0	0.00571948	0	0	0	0	0.0119988	32
FIBCD1	ENSMUSG00000026841	0.0155327	0.0165695	0.0505624	0.0204053	0.0290997	0.0318224	0.00212353	0.0435316	0.0410575	0.0079879	0.101792	0.0319702	0.0281647	0.0457589	0.0164821	0.0460972	0.0570565	0.0141033	0.0336374	0.0292955	0.0261356	0.0273418	0.0309585	0.0107286	0.0353204	0.0441683	0.0602475	0.0375771	0.00575753	0.0331225	0.0401297	0.39536	0.0354327	0.0333778	0.0175523	0.0637102	0.0491627	0.0164404	0.019329	0.0346856	0.049839	32
PAPPA	ENSMUSG00000028370	0.0129004	0.0304779	0.0125008	0.00573327	0.00920048	0.048418	0	0.165053	0.0352839	0	0.0104553	0.00942554	0	0.0129937	0	0.0535047	0.0482698	0.0110359	0.063054	0.00571905	0.0444647	0.105317	0.154848	0.0130532	0.0354137	0.022943	0.0953874	0	0.122076	0.0341735	0.0156991	0.581493	0.115294	0.0133371	0	0.0177053	0.0481244	0.0170828	0	0.0308196	0.0207764	32
GPC4	ENSMUSG00000031119	0.00223091	0	0	0	0.0103904	0	0.00269935	0	0.00367703	0	0	0	0.0017274	0	0.0118173	0.00466405	0	0.0240109	0	0.0137827	0.00979287	0.0108467	0.00603648	0.00679043	0.0219746	0	0	0	0.0157547	0	0.00412699	0.083456	0	0	0.00920937	0	0	0.00701192	0	0	0.0132615	32
WIF1	ENSMUSG00000020218	0.00229098	0	0	0	0.0110222	0	0	0	0.0545054	0.00513265	0.00507889	0	0.00579835	0.0239836	0.00301909	0	0.0238179	0	0	0.00318707	0.00430257	0	0	0	0.016197	0	0	0	0.0228214	0	0.00429756	0.184131	0	0.00397551	0	0.0104105	0.00446248	0.0455844	0	0	0.0161037	32
MYH8	ENSMUSG00000055775	0.00780901	0	0.00377791	0.00219219	0	0	0.0031358	0	0	0	0.00527098	0	0.00213513	0	0	0	0.00404704	0	0	0.00329007	0.00400689	0	0.0406038	0	0.00923038	0	0.00324394	0	0.00894026	0	0.00413629	0.133477	0.00526109	0	0.00912701	0	0	0.00454017	0.00875709	0	0	32
ANKRD34C	ENSMUSG00000047606	0.00827549	0.00459818	0.00349427	0.0157385	0.00939738	0.0336446	0.00779749	0	0.0145861	0.00676852	0.00913928	0.00483536	0.00375292	0.00834943	0.0251865	0.0603399	0	0.0122802	0.0119279	0.0174319	0.0234734	0.0236578	0.0176101	0	0.0215757	0.0198534	0.019756	0.00743719	0.161674	0	0.0035296	0.420389	0.0873715	0	0.0154366	0.0171246	0.0311274	0.0138662	0.0423073	0.0327445	0.0107725	32
OLFML3	ENSMUSG00000027848	0.0155017	0.0217568	0.0223327	0.0173587	0	0	0.00281283	0.015927	0.00781385	0.0107002	0.0174119	0.0104987	0.00509045	0.00922723	0.0065555	0.028148	0.0194341	0	0.0687879	0.0116816	0.00912817	0.0136924	0.00507864	0.0110852	0	0.0162428	0.00376727	0	0.0295864	0.00792725	0.00205477	0.167657	0.021139	0.00402179	0.0087921	0.00671712	0.0559688	0.0223373	0	0.0342072	0.0236431	32
RHBDL3	ENSMUSG00000017692	0.00200277	0.00442806	0.0106773	0.00399429	0	0.0259475	0.00310464	0	0.00404445	0.0126606	0.00422485	0.0139642	0.00288875	0.00463079	0	0.0104858	0	0.0144258	0.0236467	0.00929375	0.00333674	0	0.00748465	0	0.0185647	0.00395962	0	0.00774498	0.00907688	0.00790404	0.00414337	0.0631133	0.0181086	0	0.00724766	0.00340903	0.0192391	0.00544229	0	0	0.013465	32
GM43194	ENSMUSG00000106139	0	0	0	0	0	0	0	0	0	0	0	0	0.00193473	0	0	0.00309169	0	0	0	0.00354044	0.00438629	0	0	0	0	0	0	0	0.0144061	0	0	0.0533469	0	0	0.0219375	0	0	0	0	0	0	32
CLRN1	ENSMUSG00000043850	0.00198491	0.0037447	0.023667	0.00425403	0.0146742	0.0513414	0.00905083	0.0110297	0.0132557	0	0	0	0.00199829	0.00225463	0.0267545	0.0109043	0	0	0.0111899	0.00648322	0.0138033	0.112067	0.013852	0	0.00509391	0.05888	0	0	0.147304	0.00335881	0	0.352632	0.057556	0.0138551	0	0.0239542	0.0763885	0.039917	0	0.0679637	0.0234075	32
IGFBP7	ENSMUSG00000036256	0.0134033	0.0201186	0.0390011	0.108236	0.030209	0.0609759	0.0538377	0.177889	0.156087	0.0164702	0.0346413	0.0489584	0.0278009	0.106077	0.0377438	0.0613297	0.0864963	0.122804	0.228069	0.0257938	0.0256401	0.0755818	0.0662413	0.0323915	0.0426058	0.0304045	0.0563446	0	0.159375	0.0252117	0.0864499	0.891337	0.0630982	0.0405954	0.373647	0.0505135	0.0587838	0.0416787	0.0191658	0.0355319	0.089276	32
NET1	ENSMUSG00000021215	0.0213428	0.054179	0.0402133	0.0394044	0.075714	0	0.041926	0.0261935	0.0430599	0.021048	0.0215304	0.0389756	0.024384	0.0167996	0.035787	0.0534237	0.109779	0.051358	0.0181045	0.0300915	0.0502631	0.0467357	0.00978339	0.0281982	0.0540872	0.040859	0.0220683	0.0138996	0.0879443	0.0449208	0.0156925	0.260449	0.025086	0.0272559	0.050352	0.0347941	0.0207219	0.0201157	0.0288982	0	0.0598359	32
SYT6	ENSMUSG00000027849	0.0274934	0.242019	0.650879	0.0633051	0.150483	0.0159038	0.00820576	0.125223	0.144832	0.0636992	0.0101712	0.0774563	0.0166294	0.228582	0.0646632	0.275239	0.21798	0.268903	0.436782	0.0230742	0.136591	0.11948	0.0553197	0.562029	0.0437224	0.458564	0.0123708	0.0213964	0.215992	0.0237449	0.0241437	1.94634	0.0833584	0.0305296	0.0637504	0.360489	0.649742	0.828536	0.368004	0	0.146087	32
PLXND1	ENSMUSG00000030123	0	0.0162805	0.00355077	0.014202	0	0.0940279	0.00319158	0.0119215	0.00629418	0.0103397	0.0104509	0.00318364	0.00524374	0.0279263	0.00884862	0.0101742	0.0209907	0.0205207	0.0236141	0.0171547	0.0221062	0.0478409	0	0.0114406	0.00375303	0.0213492	0.0361581	0.0139103	0.0668107	0.00356285	0.020974	0.319253	0.0267797	0.013346	0.0255811	0.0039754	0.140063	0.00401877	0	0	0.0230738	32
KLRG2	ENSMUSG00000071537	0	0	0	0.00219406	0	0	0	0	0	0	0	0.0121064	0.00554178	0.00220535	0.00577733	0	0.00485557	0	0	0.00709159	0	0.0242518	0	0	0.00240332	0	0	0.00916114	0.00744169	0.00601551	0	0.0535717	0	0	0.00559302	0	0	0.00365009	0	0	0.00236477	32
FLT4	ENSMUSG00000020357	0	0	0	0.00904802	0	0	0	0.00692714	0	0	0	0	0.00179555	0.00255852	0.00574861	0.0268983	0	0	0	0.00344539	0.00438629	0.0576998	0.00438082	0	0.00385323	0.00598859	0.00311601	0	0.0190815	0	0	0.125046	0.00464382	0.00289586	0	0.00368216	0	0.0112641	0	0	0.00847941	32
SLC17A8	ENSMUSG00000019935	0	0	0	0.00805091	0	0.101092	0.00272522	0	0.00851061	0.00550392	0.0116773	0.00947451	0.122551	0.0144398	0.00908533	0.0128918	0.011457	0.0569225	0.0261145	0.00343418	0	0.00794006	0.00818324	0.0147171	0	0.0211361	0.00175549	0	0.0313012	0.00916258	0.0068684	0.256039	0.0333826	0.00607854	0	0.00566142	0.103431	0.0035905	0.0069188	0	0.0553413	32
GM10941	ENSMUSG00000078444	0.0415112	0.0468978	0.0296307	0.0388399	0.0273462	0.0190598	0.031996	0.0605519	0.0325037	0.00577967	0.0260191	0.0336369	0.0514402	0.0291708	0.0579939	0.0890068	0.0204201	0.0108132	0.0474968	0.0495971	0.0467126	0.0496296	0.0402688	0.0301185	0.0478274	0.0321417	0.101146	0.0331554	0.0558306	0.0331975	0.022798	0.209707	0.0189675	0.0278656	0.0379502	0.0396651	0.0405255	0.0430458	0.087327	0.0355319	0.0538563	32
COL18A1	ENSMUSG00000001435	0	0.0161551	0.00317457	0.00187642	0	0	0	0.00591013	0	0	0	0.0190147	0.0017264	0.00390051	0	0.0651359	0.00404704	0.0169152	0	0.00307429	0	0.0117491	0.00506621	0.00819822	0.0486746	0.00150467	0.00788638	0.00623012	0.00546577	0.0293337	0.00364054	0.132467	0.00340719	0.0056928	0	0.00290349	0	0	0	0	0.00711289	32
TBX5	ENSMUSG00000018263	0.0135351	0.0306671	0.0107321	0.013684	0.0259634	0	0.00740336	0.0372374	0.0247688	0	0.0396622	0.0348998	0.0196845	0.017932	0.0183479	0.0201444	0.0214713	0.0263603	0.0292316	0.0178007	0.0463383	0.0288788	0.0178779	0.0292232	0.0202332	0.038417	0.0444196	0	0.0186845	0.0507572	0.0103694	0.101976	0.0456656	0.0162163	0.00724766	0.0322682	0.00429738	0.029561	0.0376086	0	0.0296352	32
PTPRK	ENSMUSG00000019889	0	0.0312416	0	0.0024519	0	0.0118323	0	0	0.0135201	0.0104896	0	0.00448235	0	0.00259803	0.00612238	0.00919914	0	0	0.014383	0	0.00429486	0	0	0	0.0445275	0.0113355	0	0.00769656	0	0	0	0.101771	0.0284882	0	0	0	0.0437341	0.00513216	0.0177994	0.051021	0.00527072	32
SHISA3	ENSMUSG00000050010	0	0	0	0.00529089	0	0	0.0031388	0	0.00406257	0	0	0	0	0	0	0.0407136	0.0046932	0.00996195	0	0	0.00709643	0	0	0	0.00953158	0	0	0	0	0	0.00538807	0.0807896	0.00896375	0	0	0	0	0	0	0	0.00463472	32
GPR88	ENSMUSG00000068696	0.00397298	0.0310344	0.00959466	0.00458782	0.2632	0	0.00294255	0	0.00744379	0.0304056	0.0545698	0.0079819	0.00969874	0.084262	0.0169466	0.0939411	0.0903805	0	0	0.00619628	0.00367937	0.034558	0.0109181	0	0.0339986	0.0117899	0.00699574	0	0.0673731	0.181264	0.110528	0.493757	0	0.00467162	0.00912701	0.0341774	0	0.0915288	0.0152605	0.217696	0.05292	32
FSTL4	ENSMUSG00000036264	0.194132	0.0581866	0.284687	0.137524	0.34422	0	0.314001	0.122333	0.434026	0	0.159371	0.285761	0.149825	0.302158	0.176485	0.390866	0.190618	0.212013	0.279516	0.268547	0.0871697	0.259846	0.322417	0.0488052	0.15753	0.247813	0.18931	0.00861312	0.218605	0.112274	0.185376	0.785774	0.0668869	0.183249	0.152373	0.145875	0.0392438	0.298915	0.0639804	0.0530334	0.225869	32
CST12	ENSMUSG00000027443	0	0	0	0	0	0	0	0	0	0.00645301	0	0	0	0	0	0	0	0	0	0	0	0	0	0	0.0104067	0.00211844	0	0	0	0	0	0	0.0528323	0	0	0	0	0	0	0	0	33
MYBPC3	ENSMUSG00000002100	0	0	0.00373076	0.00214422	0	0.0111257	0	0	0	0.00544128	0.00438792	0	0	0	0	0	0	0	0.0325353	0	0.0138987	0	0	0	0.0244784	0.00207153	0	0	0	0.0146386	0	0	0.14179	0	0	0	0	0	0	0	0.00262264	33
GUCA1B	ENSMUSG00000023979	0.0191229	0.0116159	0.0200469	0.014171	0.0224806	0	0.0301964	0.0261646	0.0037346	0.0257348	0.0234427	0.0191109	0.0151069	0.0270822	0.0407734	0	0.00801256	0.0108223	0.016588	0.0168532	0.0190249	0.031696	0.0102445	0.0138676	0	0.00786168	0.00271032	0.00626757	0	0.0206711	0.0107744	0.0247373	0.171696	0	0.0147954	0.0340102	0.0168968	0	0.0259675	0.0359917	0.0137126	33
TFF3	ENSMUSG00000024029	0.00184715	0	0	0.0021232	0	0.021428	0	0	0	0	0	0	0.00184564	0	0.00554259	0.00880066	0.00380672	0.00713848	0.0119736	0	0.00791092	0	0	0	0.0323998	0.00224015	0.00415218	0.00717318	0	0.00180162	0	0	0.130237	0	0	0.00241667	0	0	0	0	0	33
IL1RAPL2	ENSMUSG00000059203	0.0234816	0.00467841	0	0.00255806	0	0.0336485	0.0355435	0.00443397	0	0	0.0189591	0.00386566	0	0	0	0.047986	0	0	0.019176	0.106274	0	0	0	0	0.00340617	0.00486709	0.116586	0	0.0107951	0.00759046	0	0.0284626	0.447134	0.00450015	0	0.00299693	0	0	0	0	0.00733371	33
1700011I03RIK	ENSMUSG00000058925	0.00385925	0.00381353	0.0048897	0.00543832	0	0.242849	0.00575106	0.00991248	0	0	0	0.00439354	0.00743358	0.00205384	0	0.0048315	0.00476075	0	0.0229064	0.00604135	0.191057	0.0117491	0.00935438	0	0.105756	0.0785192	0.0114367	0	0.0120006	0.00940119	0.00523374	0.00688227	0.901394	0	0.00737179	0	0.0282073	0.0188785	0	0	0.021072	33
TNXB	ENSMUSG00000033327	0	0.00731244	0	0	0.00938835	0.0197106	0	0	0	0	0	0	0	0.00584919	0.0151498	0	0.00936644	0	0.00853895	0.00570891	0.00429486	0	0	0	0.0179303	0.00211844	0	0	0.00360534	0	0	0	0.0683314	0	0	0	0	0	0	0	0.00271035	33
SPAG5	ENSMUSG00000002055	0.0102506	0	0	0.017545	0.010725	0.108667	0.00541731	0.0151248	0.00691015	0.00589211	0	0.0125023	0.00386891	0.0204754	0.0125664	0.0383831	0.00396999	0.00757004	0.0676429	0.0150287	0.104088	0.00929996	0.00916773	0.0605964	0.124963	0.0233997	0.0127273	0.013731	0.00269992	0.00765331	0.00396477	0.00309464	0.385526	0.0113841	0.0169416	0.029358	0	0.00862833	0.0974334	0	0.016138	33
FLNC	ENSMUSG00000068699	0	0.00685674	0.00297556	0.00187206	0	0.0422216	0	0	0	0	0	0	0	0	0	0	0	0	0	0.00735513	0	0	0.00461989	0	0.0265915	0.00150467	0	0	0.00407566	0	0	0.0072929	0.123707	0	0	0	0	0	0	0	0.00262264	33
CHRM5	ENSMUSG00000074939	0	0	0	0	0.0143837	0.00975999	0	0	0	0	0	0	0	0	0	0	0.0162217	0	0	0	0.0258047	0	0	0	0.00853954	0.00756503	0	0	0	0	0	0	0.078651	0	0	0	0	0	0.0274551	0	0.00499188	33
GPRC5B	ENSMUSG00000008734	0.00400174	0.00433803	0	0	0	0.0236359	0.00532016	0	0.00727073	0.00579709	0	0	0	0.0230334	0.0122375	0.0484288	0.0109553	0.0249431	0.0240657	0.00362509	0.0113464	0	0	0	0.0527174	0.0198079	0.0624178	0	0	0.00601266	0.00717684	0.0128097	0.175468	0.0273937	0.00960888	0	0.0665261	0.00986351	0.00875709	0	0.00487605	33
EDNRB	ENSMUSG00000022122	0	0	0	0.00890597	0	0	0.0100269	0	0.00703024	0	0	0.0159231	0	0.00680842	0	0	0	0	0	0.00370764	0.0111106	0	0	0	0.0234204	0.0105934	0.0339954	0	0	0.00548286	0	0	0.0875628	0	0	0	0	0	0.00785975	0	0.0021604	33
2810030D12RIK	ENSMUSG00000099338	0.00392117	0	0.00339838	0.00197537	0	0.0372378	0.00608634	0.00468375	0.00340874	0.00589211	0.0085237	0.0103028	0.00251852	0.00354346	0	0.00315914	0	0	0.0100245	0.00627248	0.00786859	0	0	0	0.020028	0.0135009	0	0	0	0.00180162	0	0	0.0930431	0.00945557	0.00964795	0.00279755	0.00500113	0.00719304	0.0069188	0	0.00533299	33
TTC23	ENSMUSG00000030555	0.00450221	0.00403254	0.0111756	0.0248703	0.00950359	0.00722753	0.0223811	0	0.0209758	0.0220534	0.00309506	0.0252531	0	0.00883631	0.0321428	0.0110698	0.00951398	0.00874462	0.0348949	0.00743478	0	0.0161192	0	0.00843433	0.0352955	0.021329	0.00976526	0.00717318	0.0270232	0.00702534	0.00627958	0.0152349	0.0803097	0.0149373	0	0.00474201	0.00432662	0.00635605	0.00795114	0.0267042	0	33
GSG1L	ENSMUSG00000046182	0.0600141	0.00950778	0.0162815	0.0439615	0.0091712	0.317517	0.0174865	0.0135409	0.0159171	0.0395362	0.0275923	0.298414	0.0919295	0	0.0685977	0.191554	0.00528102	0.0155904	0.0709813	0.231626	0.0833232	0.0235521	0.0155271	0.103738	0.25646	0.193922	0.272264	0.0371589	0.0114056	0.115794	0.0837174	0.093852	0.707594	0.0589612	0.0709159	0.12641	0.0271556	0.119882	0.0683298	0.051021	0.0988323	33
CD248	ENSMUSG00000056481	0.00997546	0.0195839	0	0.00686399	0.0205258	0.0348146	0	0.0233564	0.00231744	0.00538315	0.00586658	0.00936661	0.00478582	0.00267421	0.028401	0.0165389	0.00740357	0.0192886	0.00850291	0.0231698	0.0163196	0.033856	0.00908227	0	0.0274498	0.00901828	0.0261216	0.0112068	0.00812831	0.00658667	0.00823707	0.0296471	0.0775103	0.0263972	0.0162916	0.00883501	0	0	0	0	0.0127535	33
TMEM255B	ENSMUSG00000038457	0.00213598	0	0	0.00229111	0	0	0	0	0	0	0	0	0	0	0	0.00400558	0	0	0	0	0	0	0	0	0.00720014	0	0	0	0	0.0478002	0	0	0.0990022	0	0	0.00266661	0	0	0	0	0.00278215	33
PCSK9	ENSMUSG00000044254	0	0	0	0.00584042	0	0.00971161	0	0	0.00632521	0.00514601	0.00438792	0	0.00177285	0.00462441	0	0.00353294	0	0	0.00377884	0	0	0	0	0	0.0249829	0	0	0	0	0	0	0	0.0512049	0	0	0	0	0	0	0	0.00262264	33
SPP1	ENSMUSG00000029304	0	0	0.00408508	0	0	0	0	0	0.00342263	0	0	0	0.00194621	0.00236978	0	0	0	0	0	0	0.0283178	0.102901	0.00586005	0	0.0766923	0	0.00659265	0	0.00817389	0	0	0	0.210764	0	0.0162916	0	0.0271787	0	0.0771893	0	0	33
H2-EB1	ENSMUSG00000060586	0.0344446	0.0565109	0.0374051	0.0467137	0.0374607	0.123708	0.0321612	0.0712613	0.0675271	0.0540281	0.0356885	0.0612917	0.0665132	0.08661	0.0968521	0.0939505	0.0641238	0.0261892	0.11767	0.0415324	0.134194	0.0460624	0.034767	0.0558503	0.0823381	0.0832115	0.0734886	0.0588408	0.0491291	0.0845986	0.0830304	0.0884155	0.274634	0.0266108	0.0518874	0.0900108	0.0742459	0.0529882	0.124792	0.113238	0.052761	33
CTXN3	ENSMUSG00000069372	0.0338379	0.0146005	0.0332101	0.0181709	0	1.20003	0.0259806	0.00917882	0.0325819	0.0473643	0.0145261	0.0582436	0.0203768	0.0687146	0.0411178	0.0372501	0.0380427	0.00888863	0.0825639	0.00279143	0.925352	0.00929996	0.0364256	0.0264684	0.538311	0.34462	0.014667	0.0234263	0.0369194	0.00994387	0.0293617	0.0515161	2.40395	0.0320595	0.00920937	0.0353925	0.169205	0.226107	0.0587773	0	0.0729971	33
PRPH	ENSMUSG00000023484	0.0082218	0.0340798	0.0226572	0.00915514	0	0.0229458	0.0168612	0.090225	0.0469623	0.0427944	0.0226606	0.0555217	0.00823936	0.0247154	0.0752143	0.0999208	0.0239277	0.0941017	0.0235423	0.00948756	0.0472771	0.083187	0.0160605	0.145529	0.100101	0.0487284	0.0137938	0.0596262	0.0522063	0.0340336	0.0243103	0.157369	0.512867	0.019695	0.0921879	0.00961515	0.080174	0.0384713	0.257981	0.0713032	0.023047	33
S100B	ENSMUSG00000033208	0.0152142	0.0177691	0.0200194	0.0217902	0.0185036	0.111277	0.0166891	0.0289228	0.0214463	0.0178841	0.0250852	0.0328439	0.0202236	0.0380539	0.0221759	0.00702027	0.0346133	0.042353	0.0378153	0.00646336	0.0594952	0.0281541	0.0284331	0.0520002	0.068623	0.0594032	0.0417161	0.0136475	0.0381599	0.0160691	0.0311893	0.0143385	0.211396	0.01063	0.0867197	0.0363435	0.0755019	0.0126688	0.0763973	0.0327445	0.0303763	33
SAT1	ENSMUSG00000025283	0.360528	0.334178	0.287405	0.467356	0.317616	0.44752	0.3595	0.478621	0.369609	0.401839	0.235044	0.343076	0.324484	0.308824	0.411606	0.380626	0.30933	0.420007	0.353065	0.411974	0.392213	0.274302	0.335338	0.441684	0.412631	0.328966	0.455258	0.361213	0.367251	0.385955	0.37904	0.307517	0.904588	0.420715	0.402151	0.290663	0.350915	0.354907	0.304524	0.484736	0.425247	33
SLC4A5	ENSMUSG00000068323	0.00222017	0.00436307	0	0	0	0	0.00640664	0	0.00388114	0	0.0174119	0	0.00633087	0	0	0.0392452	0.00334262	0.00524129	0	0.00774108	0.00640183	0.0179255	0.0112582	0	0.0481235	0.00741915	0.00706519	0	0	0	0	0	0.087016	0.017365	0.0079863	0.00259685	0	0	0	0	0.0161247	33
ZIC1	ENSMUSG00000032368	0.0192079	0.0115158	0.0060286	0.00968499	0.00687264	0	0.0135144	0.0167529	0.00833887	0.0337761	0.0212801	0.0288705	0.00836303	0.0195731	0.0529064	0.0305662	0.0210662	0.0190147	0.0493047	0.0261526	0.052771	0.00906895	0	0.0322307	0.0171726	0.0784249	0.0206351	0.0140078	0.0797824	0.0122768	0.0390153	0.0337315	0.156959	2.54643	0.0494757	0.0339349	0.0216333	0.0197357	0.0268725	0	0.207034	34
ZIC4	ENSMUSG00000036972	0	0	0	0	0	0	0	0	0	0	0	0	0.0018249	0	0.00812115	0	0	0	0	0	0	0	0	0	0	0.0121574	0	0	0	0	0.00367264	0	0.0181811	0.167416	0	0	0	0	0	0	0.015632	34
SLC22A3	ENSMUSG00000023828	0.00186675	0.00974642	0	0	0	0	0	0.0149418	0	0.00588336	0.0217415	0	0	0.00254624	0.0254632	0	0	0.00763428	0.026886	0	0	0	0	0	0	0.00321939	0	0	0.0133304	0	0	0.0164064	0.00488486	0.13804	0	0	0	0.0027465	0	0	0.0132567	34
DAB2	ENSMUSG00000022150	0.00296841	0	0.00624549	0.00744728	0	0	0	0	0	0	0.0047355	0	0	0	0	0.00777971	0	0	0.0033001	0	0	0	0	0	0	0.00192799	0	0.00626757	0.0545823	0	0	0.00699001	0.00834117	0.231654	0	0	0	0.00652562	0	0	0.0208459	34
DAPK2	ENSMUSG00000032380	0	0	0	0.00462968	0	0	0.006097	0	0	0.0123899	0.00335452	0	0.007948	0	0.0373877	0.0321504	0	0	0.0137225	0	0	0	0	0.00759314	0	0	0	0.0070581	0.00981471	0	0	0.0153643	0.00411168	0.12307	0	0	0.00534462	0.00327515	0	0	0.00411106	34
MYO18B	ENSMUSG00000072720	0.115846	0.00425159	0.0330652	0.117619	0.0516063	0.0224937	0.0450246	0.0479335	0.112848	0.0485643	0.0355483	0.0287402	0.0864159	0.0368231	0.0410711	0.0193403	0.0748088	0.0900908	0.0381284	0.0643454	0.0284351	0.0435519	0.132868	0.0380124	0.0261574	0.0399855	0.124067	0.0988015	0.0423316	0.0548508	0.0893024	0.0492752	0.0447767	0.418735	0.0677813	0.0295555	0.0457471	0.0322881	0.0468042	0.051021	0.0756677	34
CCDC153	ENSMUSG00000070306	0.0177769	0.0124737	0.00769483	0.0377491	0.0189066	0	0.0250696	0	0.0065552	0	0	0	0.00176446	0.00455631	0.0190124	0	0.00419099	0	0	0.0107088	0	0.0112393	0.00521447	0.00504003	0	0.00559871	0	0	0.0105473	0	0.00440408	0.00298545	0	0.118925	0	0	0	0	0	0	0.0218136	34
ULK4	ENSMUSG00000040936	0.0386936	0.0169149	0.0516288	0.044665	0.0865339	0.0372343	0.0596219	0.0618369	0.0342871	0.0697793	0.041607	0.0637957	0.0381012	0.0753649	0.123059	0.0735255	0.0306406	0.107612	0.050547	0.101356	0.0779591	0.0344378	0.0395561	0.106487	0.057974	0.0960168	0.0448387	0.0808995	0.0931296	0.113461	0.0668898	0.0562243	0.0731959	0.767676	0.119793	0.0337015	0.0637871	0.0930479	0.246471	0.0650269	0.0763665	34
6430573F11RIK	ENSMUSG00000039620	0.00750079	0	0.0171307	0.00571153	0.033128	0.0315638	0.0157435	0	0	0	0	0	0.00322956	0	0	0.00639782	0.0180038	0.0221331	0.0143354	0.00851078	0.0524135	0.0437428	0.00509496	0.00504521	0.0228163	0.0264912	0.0314279	0.00763858	0.0331646	0.00809323	0.0182279	0.0240899	0.0412457	0.133301	0.0193264	0.00530094	0.0477239	0.0116089	0.0166318	0	0.0115534	34
WNT8B	ENSMUSG00000036961	0.0520105	0.00840902	0.0127746	0.019244	0	0	0	0	0.0601145	0	0	0.00552381	0.00600565	0.0921941	0.00436505	0.00285542	0	0	0	0	0	0	0	0	0.00876563	0.0116265	0	0.00711204	0.0056889	0.00187647	0	0	0	0.233713	0	0.00270904	0.0401583	0.0347742	0.0195273	0	0.0173163	34
CFAP206	ENSMUSG00000028294	0.0159924	0	0.0055733	0.0356135	0.0129851	0	0.00855524	0.0230055	0	0	0.00457736	0.0158353	0.00213524	0.0247774	0.0290188	0.00407284	0.00845017	0.158753	0.0210704	0.0194037	0.0151516	0.00981857	0	0.0156214	0.00902153	0.0023218	0.0149379	0.011301	0.0713491	0.00660142	0	0.0135063	0.00620936	0.388784	0.0731977	0	0.00539415	0.00874699	0.0188283	0	0.0323578	34
HR	ENSMUSG00000022096	0.0180138	0.00363574	0.0116059	0.0115139	0	0.0104773	0.0130464	0.0160994	0.0188009	0	0.00309506	0.00887101	0.0133336	0.0175094	0	0.00315914	0	0	0.0085367	0.0102115	0.00461313	0	0.0132306	0.0159111	0.00303321	0.00443703	0.00415555	0	0	0	0.00988365	0.00668401	0.00462209	0.0643537	0.0230081	0.00257106	0.00785824	0.00503799	0.0283009	0	0.00950469	34
TRAPPC3L	ENSMUSG00000071340	0	0.0418941	0	0.0113123	0.0108728	0	0	0	0	0.0122884	0	0	0	0.00895038	0.0137426	0.00437761	0	0.0175375	0.00963976	0	0	0	0.0251971	0	0	0.00246582	0.00265082	0	0.0447079	0	0.0100216	0.00298545	0.00766477	0.0948245	0.0152362	0.00288949	0.0210732	0.00770304	0	0	0.00216994	34
ADGRG2	ENSMUSG00000031298	0.0968476	0.0995367	0.0138666	0.0891891	0.0435722	0.0142049	0.224307	0.0254608	0.113165	0.0736927	0.0450276	0.0209084	0.0456585	0.112692	0.0121378	0.0266359	0.0111618	0.131407	0.053187	0.00715437	0	0.0154284	0.0313515	0.0310708	0.0433548	0.0684048	0.043019	0.0593588	0.0603709	0.0379656	0.0705353	0.0461351	0.0025044	0.47473	0.0581015	0.0735685	0.093219	0.0312375	0.0250648	0.147624	0.142035	34
A830036E02RIK	ENSMUSG00000084890	0.101732	0	0.042349	0.0403628	0.010728	0.0192945	0.0235346	0	0.00670032	0	0.0146296	0	0.0091468	0.0125954	0.0354326	0.0198265	0.014391	0	0.0677405	0.0131043	0.0257066	0.0271532	0.0168996	0.0125834	0.00648061	0.0242272	0.187731	0	0.0597151	0.00650558	0.0114482	0.114933	0.0177596	0.392565	0	0.0211877	0.117559	0.0289661	0.0159259	0	0.0388379	34
SCUBE2	ENSMUSG00000007279	0.00402163	0.004222	0.00612852	0.0762973	0.0295324	0	0.128815	0	0.028874	0.0101222	0.0135147	0.0898149	0.00640003	0.0165011	0.0111541	0.0137726	0.00484912	0.0440874	0.0153884	0.0695895	0.0182351	0.0375612	0.00679342	0.00504521	0.0911928	0.10837	0.0118514	0.00916114	0.100167	0.01828	0.00205477	0.0126047	0.0134386	0.258665	0.00920937	0.0172961	0.0459867	0.00309812	0	0	0.0523705	34
KIT	ENSMUSG00000005672	0.00626732	0.0105126	0.00217417	0.134714	0.0198885	0	0.0884842	0	0.0833687	0.142827	0.00309506	0.00627671	0.00418363	0.0452581	0	0.0813096	0.00380672	0.0530752	0.134197	0.0165611	0.0333829	0.0580949	0	0.00505004	0.0547574	0.0164642	0.00701618	0.0220111	0.129458	0.0719559	0.0177228	0.0581905	0.00404958	0.262923	0.00783933	0.0146403	0.00460933	0.0177971	0.0450458	0	0.0827819	34
PTPN22	ENSMUSG00000027843	0.0302183	0.0118482	0.00425559	0.0153192	0	0	0.0564007	0	0.0382936	0	0	0.0199773	0.0332847	0.0453755	0.0299496	0.0348595	0.00429926	0	0	0.0384594	0.0155561	0.0110232	0.0155959	0.0130498	0.00355222	0.0378752	0	0.0456933	0.0118327	0	0.00328784	0.0418864	0.0171605	0.00971182	0.239927	0.00649642	0.010229	0.0440418	0.0101603	0.037144	0.0148121	35
GM26612	ENSMUSG00000097676	0.00375285	0	0	0.00450936	0	0	0.00242849	0.00554641	0.015503	0.00988808	0.00572742	0	0.00382122	0.00970253	0.018024	0	0	0	0.0200003	0	0	0	0.00489457	0	0	0.00450361	0.00422941	0	0.00689759	0	0	0	0.012683	0.00378409	0.102016	0.0093788	0.00727428	0.00457144	0.0258113	0	0.00230064	35
ITGB5	ENSMUSG00000022817	0.00168033	0.0184381	0.00746538	0.0042468	0.00930307	0.0475644	0.00308118	0.00637734	0	0.00800876	0	0.00755569	0	0.00758807	0.00630898	0.0501194	0.00976294	0.0175634	0.0167024	0	0	0	0.00541545	0.00458809	0.00816047	0.00874986	0	0.00556778	0	0	0.00431643	0.0135821	0.0237759	0.00450138	0.197024	0.00517393	0.0073949	0	0.049938	0	0.00712751	35
TTN	ENSMUSG00000051747	0.0117175	0	0.00390042	0.00894113	0	0.0104773	0.00590845	0.00468375	0.0162118	0	0.00503517	0.00499888	0.00536884	0.0078868	0	0.0645802	0	0.0254763	0.0194853	0.00706879	0.00458483	0	0.0146057	0.0858797	0.0205574	0	0	0.0242547	0.0200044	0.00378392	0	0.127193	0	0.0111715	0.313536	0.010632	0.0128538	0.00242733	0.101784	0	0.00730497	35
NPR1	ENSMUSG00000027931	0.0123307	0.0481624	0.0360383	0.0119129	0.00938835	0.0155201	0	0.0145211	0.00635979	0.0190551	0.00309506	0.0761681	0.0177447	0.00450677	0.00550832	0.0523663	0.0122062	0.0185579	0.00489394	0.0653796	0.00545025	0	0.00501021	0.0221142	0.0391761	0.00437493	0.0149278	0.0254418	0.00294894	0.00591984	0.011008	0.0171332	0.0109491	0.0333933	0.186809	0.00747839	0.00427724	0.0175558	0.0621988	0	0.0244129	35
PROKR1	ENSMUSG00000049409	0	0	0.00759089	0.183184	0	0.011171	0	0.0205846	0	0.0154012	0.00486212	0.00581869	0.00549518	0.0119486	0.0289662	0.0183468	0	0.0849714	0.0192732	0.00248234	0.00430257	0	0	0.00934324	0.0143324	0.0544911	0.0154368	0.00725455	0	0	0	0.248272	0.0118057	0.00633935	0.546141	0.00560997	0	0.00347442	0.00888777	0	0.0479565	35
SNX9	ENSMUSG00000002365	0.0242367	0.00754942	0.0586336	0.0447508	0.0414017	0.0213122	0.0404468	0.0274393	0.0175551	0.0297766	0.0312232	0.0370408	0.0203835	0.0328348	0.105879	0.026192	0.0346831	0.117183	0.0304086	0.0356897	0.0381403	0.0412783	0.0236119	0.0612192	0.0298128	0.0351277	0.0401749	0.0487732	0.0787214	0.0261115	0.0462257	0.0454373	0.032862	0.0165366	0.246469	0.0225943	0.0313796	0.0221229	0.0454379	0.037144	0.0660583	35
GM43270	ENSMUSG00000106164	0.00809111	0.0142643	0.00245868	0.0117532	0.025214	0	0.00917649	0.00540171	0.018763	0.00497246	0.0430055	0.013469	0.0038396	0.00742526	0.00625098	0.016113	0.0242861	0.0515279	0.0243766	0.00868482	0.0325898	0.0403273	0.0169827	0.00553138	0.0034889	0.0144675	0.00475025	0.0243773	0.0373243	0.00693375	0.00280444	0.0135321	0.00629392	0	0.108365	0.0122935	0.0121379	0.040917	0.0354092	0	0.0188903	35
CALCB	ENSMUSG00000030666	0.00439537	0	0	0.004116	0	0.0558509	0	0	0	0	0.00729767	0	0.00209748	0	0.0575067	0	0	0.0047102	0.00539347	0.055809	0	0	0.0161767	0	0.0334283	0	0.00547108	0	0	0	0.015189	0.0040079	0.0868827	0	0.182067	0.00297654	0.00571928	0	0.012265	0	0.00837769	35
LINGO4	ENSMUSG00000044505	0.0394821	0.0106898	0.0235109	0.0240213	0.00875505	0.0269813	0.0686769	0.0189577	0.089948	0.00532037	0	0.0101518	0.0212442	0.104329	0.0837042	0.0156437	0.0333169	0.0445743	0.0964066	0.0286215	0.0288883	0.0379362	0.0143936	0.10759	0.0088908	0.0927259	0.0613573	0.0325039	0.0127043	0.00655028	0.00994021	0.00938963	0.0488851	0.0229313	0.220208	0.00880165	0.0676556	0.0323	0.0964155	0	0.038318	35
ZFP385B	ENSMUSG00000027016	0.0502662	0.0517438	0.0510551	0.115517	0.00707208	0	0.0148641	0.0903078	0.145435	0.0890714	0.0744648	0.0574736	0.0740086	0.0384059	0.0292701	0.0992211	0.0619538	0.155072	0.0496076	0.0272287	0.0811735	0.0693572	0.0589087	0.120534	0.0318251	0.00876923	0.0862877	0.0662394	0.108276	0.0653753	0.0901663	0.0510284	0.0250015	0.0310109	0.311285	0.129963	0.0126272	0.0329561	0.146882	0.0327445	0.105864	35
RABL3	ENSMUSG00000022827	0.111132	0.102646	0.108139	0.128731	0.0886323	0.105199	0.116047	0.1474	0.152991	0.164068	0.113716	0.148492	0.118979	0.134798	0.357912	0.107655	0.0874926	0.139284	0.127709	0.16028	0.149572	0.173426	0.154836	0.385526	0.10048	0.124447	0.105294	0.0543242	0.13093	0.101252	0.143906	0.0828934	0.143574	0.16848	0.742132	0.0978768	0.0992139	0.136611	0.286096	0.037144	0.137549	35
PVRL4	ENSMUSG00000006411	0.0163206	0.0470314	0.00763562	0.0424101	0.0129528	0.0246387	0.00605936	0.0155354	0.0175115	0.0370575	0.045325	0.0525902	0.0157772	0.00779851	0.0325044	0.0236919	0	0.0349962	0.0163417	0.0128339	0.0034823	0.0467412	0.0156868	0.0564016	0.0295364	0.0223961	0.025612	0.111868	0.0334346	0.0321209	0.00550152	0.0187643	0.00796304	0.0139626	0.209892	0.0634631	0.0175403	0.0112361	0.103024	0.0359917	0.0331879	35
ARSJ	ENSMUSG00000046561	0.00204256	0	0	0.00460385	0.00840638	0.0304202	0.00743622	0	0	0	0.0085237	0.00474532	0	0.00884877	0.0495452	0	0.0129563	0.00911604	0.00732021	0.0054717	0	0	0.00603648	0	0.00929245	0	0.00308331	0	0.00965338	0	0	0.00317667	0	0	0.089298	0.00257106	0	0.00387049	0	0	0	35
FRK	ENSMUSG00000019779	0.00653203	0.0140731	0	0.00153731	0.0113697	0	0.00309323	0.00529896	0	0.0121287	0.00481964	0.00925926	0.00217437	0	0	0.00781896	0	0	0.00882576	0.00625373	0	0.0118108	0	0	0.00753312	0.00485339	0	0.00741056	0	0.0347896	0.0264673	0	0	0	0.00559302	0.113084	0	0	0.00820834	0	0.0164484	36
TNFRSF11B	ENSMUSG00000063727	0.00205988	0.00477787	0	0	0	0	0	0	0	0.00554288	0.0909061	0	0	0	0	0	0	0	0	0	0	0.0067314	0	0	0	0	0	0	0	0.0198922	0.0184629	0	0	0	0.00939286	0.231706	0	0.00468598	0	0	0.0139326	36
EDN1	ENSMUSG00000021367	0.00732488	0	0	0	0	0	0.0024299	0	0	0	0.0520864	0	0.00168282	0.00228134	0	0.00388604	0	0	0	0	0	0.0201157	0	0	0	0	0	0	0.00387537	0.00345476	0	0	0	0	0	0.112129	0	0	0	0	0	36
HS3ST3B1	ENSMUSG00000070407	0.143841	0.0195233	0	0.139844	0.0782151	0	0.00298882	0	0.0110678	0	0.14225	0	0.0207209	0.00204305	0.0111529	0.0203762	0.0115134	0.0409676	0.0343775	0	0.013883	0.0307104	0	0.101423	0.00717761	0.00270684	0.172606	0	0.0641602	0.00293813	0.035232	0.0326906	0.0111899	0.023828	0.0485569	0.339794	0.0276458	0.0475039	0.0218199	0	0.0698343	36
1700015G11RIK	ENSMUSG00000094445	0.00507388	0	0.00371688	0	0	0	0.00225473	0.00508848	0	0	0.0126445	0.00915222	0.00186765	0.0166754	0	0.0122135	0.00338102	0	0.0180892	0.0136671	0.00512528	0.0067314	0	0.00694735	0	0.00258987	0.00473454	0	0	0.0102424	0.00780577	0.00717554	0	0.00467769	0	0.060849	0.0169938	0.00954363	0	0.0325524	0.00518381	36
SNTN	ENSMUSG00000044772	0	0	0	0	0	0	0.00169651	0	0	0	0	0	0	0	0	0	0	0.00978431	0	0.00307998	0	0	0	0	0	0.00778247	0	0	0	0	0	0	0.00837249	0	0	0.00257106	0.298449	0	0	0	0	37
GM765	ENSMUSG00000090667	0	0	0	0.00204544	0	0	0	0	0	0	0	0	0	0	0	0.00410477	0	0	0	0	0	0	0	0	0.00294521	0.0132184	0	0	0	0	0	0	0.00455397	0	0	0	0.0975728	0	0	0	0.00432655	37
GM11100	ENSMUSG00000079357	0	0.0042566	0	0.00414369	0	0.0549347	0.00322352	0	0.00795525	0	0	0.0134247	0.00515382	0.00506412	0	0	0.0149949	0.0090863	0.00636948	0	0.00537507	0.00931449	0.0121861	0	0.0587845	0.0544136	0.00337322	0	0.00381371	0.00810395	0.00926982	0	0	0.00493704	0	0.00287529	0.382567	0.0114679	0	0	0.00211599	37
ETNPPL	ENSMUSG00000019232	0	0	0.00370643	0	0	0	0.00451245	0	0.00444168	0	0	0	0	0	0	0.00315914	0	0	0	0	0	0	0.0248656	0	0	0.0093892	0	0	0	0	0.00355348	0	0.0062031	0	0	0	0.140373	0.00347442	0	0	0.00278719	37
STRA6	ENSMUSG00000032327	0	0	0.00355879	0.0105334	0.0143837	0.0119897	0.00329447	0.0103203	0	0	0.0129918	0	0.00338041	0.00690252	0	0.0348696	0.0074255	0	0.0459686	0	0.00419203	0	0.00521447	0.00966104	0.00676057	0.0255716	0.0172974	0.00743719	0.00345198	0	0.00334971	0.0176934	0.00865617	0.0437415	0.0105186	0.00907097	0.197356	0.00418799	0.00775191	0	0.0086621	37
TAGLN2	ENSMUSG00000026547	0.0223748	0.0036313	0.0344451	0.038665	0.017557	0.0236859	0.0236885	0.0249458	0.056221	0.027296	0.20403	0.0298313	0.0155773	0.106974	0.0177787	0.0926753	0.00994718	0.139025	0.0802404	0.0159161	0.022105	0.0271565	0.0158404	0.23569	0.0868751	0.113883	0.0549768	0	0.0280388	0.00414333	0.0479215	0.00824131	0.0547108	0.0760221	0.0351559	0.332792	1.14178	0.0203429	0.0174916	0	0.050032	37
HRK	ENSMUSG00000046607	0.0702886	0.0469439	0.0810082	0.0572051	0.0707247	0.0217937	0.0425125	0.112844	0.0729873	0.0388695	0.110715	0.0579585	0.109151	0.1002	0.0477028	0.011212	0.0266096	0.121594	0.0492066	0.0610185	0.0380658	0.0602176	0.0195676	0.0876545	0.0760648	0.047341	0.0408893	0.0938269	0.0497428	0.0544316	0.0607346	0.125126	0.00813169	0.0500485	0.0535896	0.12669	0.391984	0.0724223	0.0443237	0	0.127786	37
FRMPD3	ENSMUSG00000042425	0	0.0178019	0.0484663	0	0.017557	0.0307427	0	0.00538988	0	0.0235569	0.00682469	0	0.00249402	0.00199047	0.0112781	0.0151164	0	0.00830938	0.0364982	0	0	0	0	0	0.0210976	0.0541973	0.0420753	0.0166934	0.00458109	0.00782257	0	0.01161	0.00786669	0.0162025	0.00559302	0.0143858	0.164484	0	0	0	0.0120219	37
GPC3	ENSMUSG00000055653	0.00453898	0	0	0.00176415	0	0	0	0.00571816	0.00789057	0	0	0	0	0	0	0.0129779	0.0168481	0	0.00671979	0.00945751	0.00416351	0	0.0143745	0	0.0340159	0.0298184	0.00175549	0.00490217	0	0	0	0.0261774	0.0247225	0	0.0049606	0.00340926	0.085707	0	0	0	0	37
SHISA6	ENSMUSG00000053930	0.0189749	0.0164294	0.0682961	0.00377987	0.0539246	0.0499696	0.0395045	0.0252389	0	0.0450798	0.244435	0.0486918	0.141956	0.00349013	0.013411	0.0059689	0.072502	0.00786674	0.0107712	0.0375368	0.0359399	0.0490615	0.0155926	0.00806202	0.156182	0.267467	0.0303494	0.0714319	0.00951236	0.0548749	0.0307199	0.00263285	0.0371976	0.00761033	0.0283556	0.0172983	0.62352	0.00739034	0.00775191	0.0342072	0.0477935	37
GPR6	ENSMUSG00000046922	0.00656024	0.0040384	0.00435719	0.00419401	0.017557	0.029098	0.0122642	0.00449935	0.0144534	0.00481438	0	0	0	0.0135547	0.00697599	0.00489149	0	0	0	0.0105052	0	0.0122417	0.00982229	0	0.00928751	0.00241434	0	0.0192423	0	0.00601266	0.00407603	0.00542246	0	0.00734448	0	0	0.0626166	0.00926431	0	0	0.0117949	37
SLC4A4	ENSMUSG00000060961	0.00239707	0	0	0.00223829	0	0.00722753	0.00304479	0	0	0	0	0	0.0022147	0	0	0	0	0	0.0049742	0.00370764	0.00452287	0	0	0	0.00740668	0.0720474	0	0	0	0	0	0	0.0271751	0.0118515	0	0.0062778	0.142068	0	0	0	0	37
ONECUT3	ENSMUSG00000045518	0.00222017	0	0.00361894	0.00647619	0	0.0104773	0	0	0	0	0	0	0.00197694	0.0068546	0	0.0273323	0	0.00745148	0.113791	0	0.0118399	0	0	0	0.00900604	0.0446032	0.0261814	0	0	0.00374604	0	0.0602086	0.0135088	0.00374228	0	0.0405973	0.218864	0.0108766	0	0	0.0043772	37
SPATA13	ENSMUSG00000021990	0.0202282	0	0.00756071	0.0141672	0	0.00985408	0.0045875	0.00571816	0.00767852	0.0213647	0.00736893	0	0.0103819	0.0139203	0.00921352	0.00617467	0	0	0.00889183	0.00277345	0.00438554	0	0.0206091	0.0158672	0.0357857	0.0302278	0.0147086	0.024451	0.0162272	0.0029376	0.012062	0.0212591	0.0132343	0.0120217	0.0189774	0.0311757	0.0686485	0.00348499	0.0265987	0	0.0121715	37
CREB5	ENSMUSG00000053007	0.0111049	0.0414072	0.0342841	0.115504	0.00770707	0.0118323	0.0632065	0	0.00374326	0.0684024	0.00572742	0.0626573	0.00683693	0.00375805	0.00515816	0.00357181	0.0123925	0.122819	0.00978262	0.00983883	0.00530403	0.0619075	0.021034	0.0160396	0.00216873	0.0195366	0.0367414	0.0249155	0.0275111	0.0166503	0.0173381	0.0846266	0.0388567	0	0.0625008	0.00760957	0.230413	0.00401877	0.0183568	0	0.0897918	37
SNX7	ENSMUSG00000028007	0.0505933	0.0644806	0.0110438	0.100207	0.137078	0.129971	0.0498022	0.0495232	0.0371223	0.0567283	0.0564122	0.0542313	0.0493837	0.105422	0.0822335	0.105005	0.0592225	0.100012	0.0875028	0.0672673	0.0595481	0.0180278	0.0325111	0.0469336	0.12653	0.129701	0.159115	0.0801263	0.0783333	0.0644167	0.0758059	0.0861119	0.149089	0.0631141	0.049657	0.0603404	0.295248	0.0433627	0.0461576	0.1208	0.058657	37
COL5A2	ENSMUSG00000026042	0.0274962	0.0124548	0.0269771	0.00189936	0	0	0	0	0.00364468	0.0235991	0.0067958	0.039302	0.00823438	0.0102987	0.00969893	0.0339695	0.00513396	0.00996195	0.0225517	0.00413406	0	0	0	0.00675675	0.00647246	0.0207877	0.0112533	0.00596964	0.0169522	0.00701683	0.00425999	0.00263285	0.0193948	0	0	0.0116293	0.0724502	0.00455314	0.0145611	0	0.0244487	37
MST1R	ENSMUSG00000032584	0.00976125	0.00893892	0.013061	0.0040699	0	0.0375424	0.0024299	0	0.00971492	0.00519627	0.0283037	0.036304	0.00617362	0.00759073	0	0.0199219	0.00390574	0	0.0154888	0.0206089	0	0	0.0196434	0.00655841	0.0163228	0.0163392	0.0152208	0.0100015	0.00836432	0	0.0150177	0.0147814	0.0252776	0.0192479	0	0.00381057	0.0686438	0.00721486	0	0	0.00974085	37
ATP6V1C2	ENSMUSG00000020566	0	0	0	0	0.0126588	0	0.00298435	0	0.0186284	0	0	0	0	0.0079366	0	0	0	0	0	0.00188758	0.00975031	0	0	0	0.00696494	0.00915948	0	0	0	0	0.00532116	0.00607293	0.0171677	0	0	0.00626856	0.00546927	0.0759439	0.00785975	0	0.00195557	38
ERBB4	ENSMUSG00000062209	0	0	0.00231088	0	0	0	0	0	0	0	0	0	0	0	0	0.0075399	0	0	0.017549	0.00344764	0.0288735	0	0	0	0.0197123	0.00536712	0	0	0	0	0	0.00464262	0.01093	0	0	0	0.00844905	0.114664	0	0	0	38
SLC35F3	ENSMUSG00000057060	0.00678226	0.0147531	0.0185264	0.0114962	0	0.0115949	0.0143616	0.0384109	0.021803	0.0210008	0.0112467	0.0331023	0.00365633	0.0204382	0.0317491	0.0269137	0.024912	0.027876	0.0286623	0.0225264	0.00975137	0.0108158	0.0109509	0.0289755	0.0261786	0.0112943	0.0348394	0.0228473	0.0170099	0.0459219	0.0224924	0.0290082	0.0219982	0.00440828	0.0447129	0.00558934	0.0144967	0.137524	0.047168	0	0.00971836	38
CRISP1	ENSMUSG00000025431	0.00193088	0	0	0	0	0	0	0	0	0	0	0	0	0	0	0.00395699	0	0	0	0	0.00934968	0	0	0	0	0	0	0	0	0	0	0	0	0	0	0	0	0.00398002	0.175359	0	0	39
GM2115	ENSMUSG00000097789	0.0018168	0	0.00346357	0.0081108	0	0.100652	0.0113701	0.0187288	0.0103199	0	0	0.00427656	0.00421356	0.0093496	0.024506	0.00475547	0.00553355	0.0262624	0.00311979	0.00717172	0.0435457	0.00822548	0.00623154	0.0286128	0.00435105	0.0181178	0.0110279	0.00563905	0.0177224	0.0158002	0.0226189	0.00577753	0.0111335	0.012128	0.0320102	0.0066005	0.0138138	0.00697532	1.03916	0.0359917	0.0129187	39
TNC	ENSMUSG00000028364	0.0093652	0	0.0118991	0.00205841	0	0.0419763	0	0.028549	0.00808598	0	0.00422485	0	0.00938848	0.00835559	0.01239	0.0413457	0	0	0.00423626	0	0.0285687	0	0.00576161	0.0242424	0	0.00191322	0.00681873	0.0070581	0.00858279	0.0108191	0.00771086	0.00283977	0.00306149	0.0121311	0.0070337	0.0399628	0	0.00341311	0.333488	0	0.012718	39
CRH	ENSMUSG00000049796	0	0	0.0172005	0	0	0	0.00309323	0	0	0	0.00433831	0	0	0	0	0.00388537	0.00409593	0	0.00499834	0	0.00464216	0	0	0.00509871	0	0	0	0	0.0198686	0	0.00328784	0	0.00366222	0.00440828	0.0130557	0	0	0.133789	0.755789	0	0.00240326	39
RPH3AL	ENSMUSG00000020847	0.0116931	0.00431985	0.0131671	0.0336834	0	0	0.00368004	0.00600851	0.0525372	0	0.00614218	0	0.0120485	0.0246038	0.0114441	0.0239392	0.00720807	0.0172942	0.0663813	0.00345652	0	0.0324537	0.0743612	0.0261662	0.0171471	0.0305685	0.0150524	0.0178382	0.0353958	0.00588651	0.010967	0.0225912	0	0.00354892	0.00920937	0.0128902	0.00405749	0.0363746	0.371565	0	0.0318415	39
DYTN	ENSMUSG00000069085	0.0023772	0.00431985	0.00346659	0.00211092	0	0	0.00288929	0	0.0108205	0.0106215	0	0	0	0.00691207	0	0	0	0	0.00377884	0	0	0	0	0.0551363	0	0.00477865	0.00934728	0.00515077	0.00689759	0	0	0	0.0062031	0.0627042	0.0338525	0	0.0119809	0	0.296124	0	0.0108715	39
CHRM1	ENSMUSG00000032773	0	0	0	0	0	0	0	0	0.00286883	0	0.0227698	0	0	0	0	0.00364268	0	0.00812325	0	0	0	0	0	0.0148753	0	0	0	0	0	0	0.00273555	0	0	0	0	0	0	0	0.0918155	0	0.00282239	39
SLN	ENSMUSG00000042045	0	0	0.00800361	0.0014897	0	0	0	0.026903	0	0	0	0.0353243	0	0	0	0	0.0111076	0	0	0.00646381	0	0	0	0	0.00431608	0.00217372	0.00337258	0	0	0.00260516	0	0	0.00443376	0	0	0.00293201	0	0	0.12524	0	0	39
BACE2	ENSMUSG00000040605	0.00210507	0.0159776	0.0230177	0.0134431	0.0115156	0	0.0413695	0.00508848	0.0179184	0.0078874	0	0.116744	0	0	0	0.00416904	0.006139	0.024364	0	0.0999069	0	0	0.0223884	0.0710837	0	0	0.00453083	0	0	0	0	0	0.00316856	0	0.100237	0.00591473	0	0.0103975	0.382947	0	0.00235014	39
SPEM1	ENSMUSG00000041165	0.0122786	0.00482415	0.00717719	0.0123913	0.00907607	0	0.00285181	0	0.00843038	0.0135897	0.00642319	0.00476516	0.0016178	0.0125651	0.00643002	0.00988731	0	0.0155389	0.0137246	0.00478086	0.0135526	0	0.00726984	0.00673213	0.0102464	0.0124591	0.00682842	0.0146539	0.00755034	0.0107605	0.00364363	0.0168632	0.00455962	0	0.00902333	0	0.00459159	0.0114161	0.0514063	0	0.00721669	39
PPL	ENSMUSG00000039457	0	0.00566611	0	0	0	0	0.00357506	0	0	0	0	0	0.0020374	0	0	0.00433683	0	0	0	0.00358061	0.00647927	0	0	0	0.00355001	0	0	0	0	0.0291975	0	0	0	0	0.00904965	0.00556488	0	0	0.0853094	0	0.00166501	39
KCNG2	ENSMUSG00000059852	0.00928037	0.00694306	0.0143504	0.0411002	0.0503068	0.010574	0.0319014	0.0981068	0.0416707	0.00530243	0.00457736	0.076096	0.0238892	0.0344612	0.0157064	0.0387793	0.00439226	0.00776565	0.0233142	0.0121725	0.0855095	0.0108158	0.024905	0.0671711	0.0429657	0.0234549	0.0674269	0.0301389	0.0297401	0.0271019	0.0348208	0.0196743	0.0253649	0.0624834	0.158212	0.0594918	0.0233756	0.0541691	0.439743	0	0.0124156	39
CCDC13	ENSMUSG00000079235	0.00419252	0	0.0103363	0.00238064	0.0126588	0	0	0.0102471	0	0.0105718	0.00600428	0.00581869	0.00194658	0.00713046	0.00436505	0	0.00401112	0	0	0.00501851	0.0474065	0	0	0.013581	0.0254106	0.0235135	0.00308331	0.00740624	0	0.00905616	0.0061456	0.00762809	0.0102589	0.0037549	0.0255367	0.0123149	0.00497958	0.0143369	0.117855	0	0.00405582	39
GAD2	ENSMUSG00000026787	0.142564	0.0809634	0.05702	0.00709629	0.109023	0.0155201	0.0961856	0.367043	0.214411	0.0880696	0.0311709	0.0997687	0.059818	0.128951	0.0127087	0.0623332	0.203566	0.0967899	0.117336	0.0653996	0.260598	0.0277382	0.0233817	0.0199002	0.160359	0.134043	0.0107749	0.0521211	0.0228854	0.241315	0.0905298	0.0233733	0.177438	0.00723513	0.0872358	0.0285714	0.0247295	0.0668076	0.904158	0.142174	0.100512	39
KCNIP2	ENSMUSG00000025221	0.00509519	0.0291466	0.0387616	0.00826456	0.204198	0.100706	0.0393873	0.108886	0.0240098	0.016171	0.00704102	0.0891102	0.0283262	0.00953086	0.086569	0.016198	0.0746813	0.0296737	0.044552	0.0303154	0.256051	0.0579863	0.0279353	0.0509403	0.349411	0.0463383	0.0268734	0	0.0446403	0.00643912	0.00915722	0.0660772	0	0.0301884	0.0280753	0.0187575	0.0951506	0.0725289	0.831647	0.0890602	0.0206325	39
CHST2	ENSMUSG00000033350	0.113923	0.0405605	0.0704826	0.115901	0.029975	0.143273	0.0416785	0.280945	0.0711619	0.011502	0.0938096	0.0777483	0.128587	0.12187	0.0686914	0.313918	0.0872746	0.113763	0.33665	0.0813292	0.352269	0.122522	0.0246388	0.335841	0.125895	0.170925	0.0369992	0.146328	0.10961	0.147471	0.241163	0.376587	0.0961827	0.254765	0.394133	0.124927	0.242287	0.363496	0.932134	0.041224	0.121102	39
COL5A1	ENSMUSG00000026837	0.0041947	0.0307645	0.0102062	0.0100983	0.00887051	0.0111257	0.0114265	0.0214952	0.00344199	0.00590315	0.00968176	0.0195402	0.00616067	0.00499569	0	0	0.00688485	0.0076317	0.0109249	0.00335284	0.0138876	0.0210002	0.0240277	0.0255048	0.0224327	0.0023502	0.00350185	0.0224586	0.016508	0.0070956	0.0122356	0	0.0203186	0.0239109	0.00787358	0.00340926	0.00476925	0	0.0670133	0	0.00771174	39
LAMA3	ENSMUSG00000024421	0.0217614	0.00718874	0.0176323	0.00780339	0.0092996	0	0.00573727	0.0163884	0.00968707	0.00317647	0	0	0.0242184	0.0346041	0.0124572	0.00718562	0.00976992	0	0.0169222	0	0.0407435	0	0.0142898	0.0482087	0.0122737	0.0127291	0.0084058	0.0176981	0.0261058	0.0110224	0.00820091	0.0327433	0	0.0101642	0.0216228	0.0152132	0.0116698	0.0153843	0.101782	0.0342072	0.0179993	39
TMEM200C	ENSMUSG00000095407	0.0259372	0.0350021	0.0155041	0.0230708	0.110736	0	0.00284141	0.0187852	0.0133814	0.0294584	0.0465611	0.0616169	0.0162639	0.00391363	0.0918548	0.0318868	0.0171228	0.0101167	0	0.0282307	0.0794341	0.0225153	0.00510436	0.11957	0.123358	0.0432345	0.0515334	0.0248168	0.0711913	0.0584438	0.0766199	0.0595616	0.0280551	0.00977719	0.0492247	0.0426267	0.0113708	0.0755272	0.249564	0.0539809	0.0254557	39
LRAT	ENSMUSG00000028003	0.0074334	0.0044222	0	0.0443711	0	0	0.00357506	0.00460857	0.00396544	0	0	0.0141841	0.00430309	0.00420917	0.0239014	0.0701044	0	0	0.0547382	0.0470811	0.0104216	0.0377955	0.00583904	0.00505004	0.0263317	0.020117	0.0100782	0.0131952	0.0419334	0	0.00593599	0.0356937	0.012783	0.0590273	0	0	0.0492253	0.0157734	0.139788	0	0.0216016	39
DOC2B	ENSMUSG00000020848	0.00456547	0	0.0107527	0	0	0	0.00270121	0	0.0318943	0	0	0.0135539	0	0.00208738	0.00620931	0	0	0	0.00918088	0	0.00796556	0.0291648	0.0213452	0	0.0215112	0.0553171	0.0106252	0	0.00639385	0	0.00396477	0.00476918	0.00602364	0	0	0.00268073	0	0.00382454	0.108214	0	0.0066276	39
ARHGAP28	ENSMUSG00000024043	0.00734204	0.0115792	0.0159016	0.0059018	0.030966	0.00971161	0.0110287	0.0228022	0	0.032282	0.0467752	0.00472548	0.00572612	0.00440906	0.00544786	0.00437761	0.0428885	0	0.025986	0.0046283	0.0346933	0	0.0151568	0.0203057	0.0111479	0.0161227	0.0164998	0.0309894	0.00500011	0.156385	0.0421091	0.0278168	0.00455519	0	0.0141193	0.0306075	0.0251196	0.0600985	0.299998	0.0359917	0.0276014	39
FN3KRP	ENSMUSG00000039253	0.0191047	0.0138732	0.0138123	0.0209573	0	0.0192383	0.0122055	0.0167907	0.0158778	0	0.0399085	0.0266994	0.0105743	0.0286696	0.019544	0.00743718	0.00496176	0.0382961	0.04147	0.0255197	0.0273814	0.0116006	0.0261885	0.00580527	0.00604303	0.0244291	0.0130702	0.0145196	0.00757399	0.0241617	0.0117126	0.0033363	0.0384401	0.00690997	0	0.0278633	0.0096051	0.0181281	0.0781654	0	0.0366196	39
PCDHA12	ENSMUSG00000103310	0.0179703	0.0301424	0.0211896	0.0189068	0.0443474	0.0196905	0.0308414	0.0244895	0.037937	0.0358627	0.0313421	0.0177449	0.0338737	0.0338372	0.00987687	0.0357351	0.0136414	0.0315173	0.0289745	0.0252954	0.0209312	0	0.0110111	0.0300508	0.0156161	0.0157565	0.0259799	0	0.0328686	0.0408923	0.0166464	0.0260766	0.00470738	0.0381911	0.0284534	0.0312393	0.0381663	0.0068845	0.0828804	0	0.0207793	39
BAZ1A	ENSMUSG00000035021	0.0111424	0	0.0256597	0.0120754	0.0143837	0	0.0098951	0.00669169	0.0208503	0.006623	0	0	0.0226115	0.00249678	0	0	0.00334262	0.0255299	0.00496059	0.0183982	0.0134709	0.026536	0.0228577	0	0.00361402	0.00454531	0.0144308	0.0185395	0.0123058	0.0206181	0.0219654	0.0167989	0.00977816	0.00876975	0	0.0104872	0.00866697	0.0205323	0.063447	0.0346856	0.00352597	39
AMHR2	ENSMUSG00000023047	0.0039661	0.0748531	0.0221472	0.00332205	0.143849	0	0.0026274	0.108457	0.0132762	0.00592652	0.0108877	0.181286	0	0.0119844	0.00607522	0.00377559	0.250372	0	0	0.013652	0.0727103	0	0.0125528	0.161549	0.00733531	0.00157342	0	0.00579905	0.0082102	0.052976	0.00979129	0	0.0140913	0.0102734	0.0173917	0	0.00513741	0.0286719	0.450846	0.041224	0.0208852	39
INO80DOS	ENSMUSG00000084799	0.0227982	0.0111979	0.0226609	0.0293581	0.00687264	0.0243545	0.0222892	0.0338158	0.019789	0.0276394	0.0102291	0.020377	0.02111	0.0182976	0.015573	0.0195904	0.00936956	0.0208728	0.0108658	0.00585073	0.00918938	0	0.0281376	0.0114549	0.0135487	0.0221322	0.0136089	0	0.0128605	0.0159005	0.0306932	0.0303891	0.0138379	0.018473	0.022409	0.0198514	0.0389386	0.00487046	0.0278834	0.140492	0.0145501	40
PM20D2	ENSMUSG00000054659	0.0151472	0.00348765	0.0163533	0.0113726	0	0.0104773	0.0117098	0.0292548	0.00906052	0.00979345	0.0222266	0.0157406	0.0123384	0.0140374	0.0106268	0.00964089	0.00380672	0.00990968	0.0210011	0.0166771	0.0113544	0.0307101	0.0254948	0.0107258	0.019636	0.00953575	0.0340015	0.00490533	0.0293536	0.00874528	0.0223003	0.0143985	0.00340719	0.0152156	0.0279783	0.00561327	0	0.0121417	0	0.111817	0.00618642	40
ANGPT1	ENSMUSG00000022309	0.0185789	0.017928	0.0231664	0.0105231	0.108617	0.0115949	0.00554743	0	0.086809	0.038653	0.00472756	0.00337031	0.0234622	0.0416622	0	0.0666651	0	0.0271279	0.0231756	0.00286112	0	0	0.0161689	0	0.0582864	0.14878	0.0280432	0.0235437	0.0298629	0.0220342	0.0459799	0.0344235	0.00514762	0.0037154	0	0.0194485	0.00432662	0.00242733	0	0.427111	0.0146107	40
HEATR1	ENSMUSG00000050244	0.0145503	0.0531981	0.0263656	0.0190258	0.0501021	0.0610389	0.0196545	0.0468508	0.0403123	0.0151253	0.0162614	0.0226764	0.0362006	0.0264709	0.00790071	0.0201773	0.00843453	0.0387916	0.0264265	0.0244902	0.0318007	0.0363675	0.00939589	0.0118196	0.0130033	0.0199597	0.0229717	0.0201869	0.0265942	0.0209595	0.0328093	0.0257951	0.030032	0.0306849	0.0400677	0.0351232	0.039068	0.0354089	0.0151052	0.174556	0.0154997	40
CLEC10A	ENSMUSG00000000318	0	0.109705	0	0	0.122475	0.0269561	0.00281702	0	0	0.0697379	0	0.0250293	0.00374327	0.00555747	0	0	0	0	0	0	0.0264647	0	0.00489457	0.0179965	0.00719333	0.00203996	0.0052478	0.012806	0	0.115782	0.00909223	0.00318503	0.0239573	0	0	0.00149761	0	0.0117877	0.00891621	0.339042	0.0171226	40
CKLF	ENSMUSG00000054400	0.0579308	0.0761245	0.0695544	0.0558621	0.0834637	0.0835463	0.0511165	0.0682362	0.0710853	0.0716432	0.0851115	0.09048	0.0595107	0.0600558	0.0303638	0.102056	0.0238028	0.0544573	0.0815182	0.0648098	0.0646567	0.0367104	0.0713461	0.0650514	0.102106	0.0764229	0.0829969	0.0814926	0.09087	0.080994	0.075618	0.0595763	0.0486219	0.0346487	0.0789362	0.0826291	0.0799583	0.0313526	0.060803	0.252966	0.0397515	40
A130014A01RIK	ENSMUSG00000097944	0.0882645	0.113139	0.0874042	0.0893445	0.0190377	0.0591693	0.081411	0.0650776	0.0916065	0.0624519	0.131732	0.103111	0.0960993	0.0941121	0.0869398	0.0871791	0.11469	0.117648	0.079901	0.0857286	0.0798966	0.140414	0.141467	0.0820888	0.0906918	0.0902208	0.127599	0.0785659	0.0507659	0.123969	0.116297	0.0766212	0.0830029	0.0767473	0.108578	0.0847239	0.0746123	0.0870485	0.129979	0.332516	0.139839	40
FANCG	ENSMUSG00000028453	0.0951821	0.136145	0.0998207	0.10467	0.113781	0.102617	0.0755435	0.110051	0.0920849	0.133348	0.0973947	0.126392	0.083333	0.0945562	0.13093	0.092045	0.0783868	0.11956	0.114304	0.124795	0.0995698	0.0354767	0.130496	0.0898969	0.129594	0.103791	0.108323	0.111698	0.087797	0.0889123	0.0736916	0.087058	0.132196	0.115787	0.12454	0.0779193	0.111657	0.109611	0.0662684	0.308904	0.100926	40
A730046J19RIK	ENSMUSG00000085139	0.00397846	0.0195703	0	0	0.0868781	0	0.00178562	0	0.0163596	0	0	0	0.00191532	0.00776623	0	0	0.040476	0	0.00316765	0	0	0.0126968	0	0.00580527	0.108336	0	0	0	0	0.136852	0.0166448	0.00468721	0.00564643	0.00537183	0	0	0	0	0	0.285193	0.00476835	40
ALDH6A1	ENSMUSG00000021238	0.0686609	0.0500889	0.062122	0.0744492	0.0576461	0.0757152	0.0761607	0.107054	0.090932	0.0799644	0.0647528	0.0757397	0.0641628	0.0771525	0.072326	0.0643382	0.108026	0.0944554	0.0525636	0.10171	0.0638511	0.100054	0.0688381	0.0491637	0.0844181	0.0938147	0.078285	0.0626817	0.0774762	0.075278	0.0627106	0.0470152	0.11154	0.064335	0.0674177	0.0714374	0.0857978	0.109479	0.0431577	0.227951	0.0779905	40
GMIP	ENSMUSG00000036246	0.148711	0.141059	0.0937957	0.0868126	0.106303	0.125179	0.111557	0.0827119	0.110844	0.150876	0.0571828	0.134555	0.132919	0.10538	0.121304	0.121971	0.113743	0.0998502	0.0976342	0.109783	0.0771068	0.138372	0.112276	0.0556114	0.104096	0.103681	0.0660878	0.105658	0.103448	0.126233	0.128076	0.115548	0.0881863	0.0765895	0.0566574	0.0903759	0.084608	0.121922	0.0849385	0.303229	0.128673	40
CENPV	ENSMUSG00000018509	0.267125	0.203266	0.251276	0.193748	0.214807	0.219507	0.213496	0.272024	0.258701	0.189463	0.300348	0.163709	0.203853	0.188201	0.233025	0.219139	0.247705	0.21612	0.197833	0.189069	0.209446	0.180986	0.270446	0.235808	0.23471	0.204311	0.229151	0.143964	0.191525	0.298455	0.287681	0.211036	0.16677	0.249827	0.21205	0.271293	0.224317	0.188158	0.1823	0.602404	0.227189	40
GPSM2	ENSMUSG00000027883	0.0424386	0.0620484	0.0633227	0.0569083	0.0717817	0.0352397	0.0596255	0.0593049	0.107719	0.0297263	0.0311471	0.0539055	0.0422701	0.0508074	0.0534592	0.0604489	0.0887838	0.0733258	0.0260888	0.0399167	0.0248725	0.0610792	0.0407125	0.0407834	0.0346439	0.0187221	0.0758841	0.049449	0.0716898	0.0789812	0.048058	0.0353547	0.0490054	0.0404662	0.0444223	0.0546234	0.0286493	0.0671924	0.0219554	0.214176	0.0584928	40
DENND2A	ENSMUSG00000038456	0.0767824	0.100209	0.0680861	0.0176404	0.0613932	0.0653514	0.0777737	0.0574623	0.0426359	0.115496	0.0144016	0.0734873	0.0600989	0.0272585	0.093288	0.0698765	0.0309966	0.0785099	0.0564612	0.110986	0.0422564	0.0188396	0.0526972	0.0287157	0.114006	0.119948	0.0419204	0.0626963	0.0395441	0.047131	0.04823	0.033004	0.109736	0.0545272	0.0483032	0.0125058	0.0994013	0.0432897	0.0489327	0.236787	0.0798125	40
B230369F24RIK	ENSMUSG00000086350	0.0840771	0.117994	0.0710384	0.0883037	0.123288	0.0260313	0.118832	0.112171	0.111401	0.14699	0.0843831	0.0964215	0.112153	0.104057	0.0707017	0.0969751	0.0889367	0.0862936	0.13062	0.075367	0.0902932	0.0948117	0.11104	0.132636	0.102838	0.110148	0.115603	0.0854386	0.0451515	0.143735	0.109048	0.066439	0.0727635	0.0839667	0.152988	0.111988	0.0904838	0.11297	0.139358	0.286046	0.117034	40
6330403A02RIK	ENSMUSG00000053963	0.0580144	0.124678	0.0595525	0.163414	0.137101	0.0110369	0.187303	0.154938	0.0622094	0.136878	0.0580725	0.12389	0.154306	0.0612723	0.0955145	0.135418	0.0922959	0.0705645	0.105202	0.116452	0.191233	0.119092	0.0336591	0.101968	0.189171	0.0471674	0.0574571	0.157715	0.0886326	0.0281115	0.0105436	0.0387243	0.131058	0.215797	0.214156	0.034028	0.0285581	0.0394879	0.0476175	0.400219	0.143259	40
SLITRK1	ENSMUSG00000075478	0.113976	0.162344	0.0403708	0.0633349	0.108647	0.14705	0.0269131	0.0147954	0.102665	0.157208	0.105401	0.0252079	0.0503453	0.146578	0.0910005	0.0938327	0.067667	0.143189	0.0137427	0.00321342	0.13542	0.0288296	0.0630203	0.168287	0.110678	0.149805	0.121053	0.0630223	0.138151	0.129029	0.102828	0.0755791	0.143507	0.0648141	0.16226	0.0800903	0.133732	0.0652882	0.176218	0.3266	0.1039	40
2810429I04RIK	ENSMUSG00000097709	0.0749395	0.0956421	0.0486589	0.108202	0.0317022	0.00722753	0.0407111	0.115566	0.0756773	0.0648736	0.0996374	0.0461461	0.0802192	0.0590935	0.0367409	0.0750398	0.0431946	0.0747533	0.085949	0.0778715	0.0816849	0.0631287	0.0657626	0.0510592	0.0535035	0.0363933	0.105596	0.0852172	0.046745	0.0883284	0.0887605	0.0730171	0.0515916	0.053303	0.0413749	0.092856	0	0.0692347	0.0256324	0.210752	0.0674619	40
