# Supplementary material for: Single cell transcriptome profiling of retinal ganglion cells identifies cellular subtypes
Source: Nat Commun. 2018 Jul 17;9:2759. doi: 10.1038/s41467-018-05134-3 (PMC6050223; doi:10.1038/s41467-018-05134-3)
Supplement: Supplementary file 4 — Supplementary Data 2 [file 41467_2018_5134_MOESM4_ESM.xlsx]

## Sheet: Lists
Housekeeping TFs	NE		Subtype TFs	NE
ATF6B	0.825274		ABL1	0.126462
BAG1	1.36463		ABT1	0.161763
BTF3	1.91275		ADNP2	0.068235
BUD31	1.00222		AFF3	0.0807944
C1D	1.86335		AHR	0.075004
CTCF	0.572106		ARID3A	0.121334
DDB1	0.969259		ARID3B	0.0609126
DDX3X	0.789903		ARID5B	0.15317
EAPP	0.723475		ARNT	0.0882933
FUBP1	1.37451		ARNT2	0.318353
GTF2A2	1.28047		ARNTL	0.214063
GTF2H5	1.77874		ARNTL2	0.00690691
GTF2I	0.830039		ASCC1	0.457102
HDGF	1.15081		ASCL1	0.0127082
HNRNPU	1.1708		ATF1	0.0647219
ILF2	1.5244		ATF2	0.542487
JUND	2.23837		ATF3	0.0106153
KLF7	2.11205		ATF4	0.945505
MEF2A	0.925229		ATF5	0.203065
MLLT11	3.19189		ATF6	0.0741248
NME1	2.71775		ATF7	0.106839
PCBP1	1.02778		ATM	0.0511863
PCBP2	1.31977		ATR	0.109944
PGS1	0.78635		BACH1	0.182104
PHF20	1.01652		BACH2	0.190688
PIN1	1.63856		BARHL2	0.0450654
POLR2J	1.07336		BARX2	0.00213744
POLR2K	0.872472		BAZ2B	0.608141
RPL7	2.39401		BBX	0.196115
RPL7A	2.04659		BCL11A	1.02905
SAFB	0.785021		BCL11B	0.610068
SARNP	1.04763		BDP1	0.295281
SKP1A	1.79064		BHLHE22	0.0146311
SSRP1	0.895736		BHLHE40	0.0429081
TCEA1	0.827485		BHLHE41	0.0249001
TCEAL3	0.703958		BPTF	0.494934
TCEAL8	1.18612		BRF1	0.131098
TCEB1	1.94849		BRF2	0.153315
TCEB2	2.53734		BTAF1	0.166879
TCF25	2.54096		CAMTA1	1.54765
THRA	2.78308		CAMTA2	0.147528
TSC22D1	2.77446		CARF	0.105815
TULP4	1.04261		CBFA2T2	0.211106
VBP1	1.47831		CBFA2T3	0.264197
XBP1	0.701003		CBFB	0.425718
YBX1	3.05124		CDK9	0.341693
YY1	0.628812		CDKN1A	1.78456
ZFP148	0.757373		CEBPB	0.030514
ZFP207	0.825978		CEBPG	0.347468
ZFP358	0.474517		CEBPZ	0.471569
ZFP444	0.657474		CIC	0.354068
ZFP637	0.708829		CLOCK	0.475347
ZRANB2	1.27876		CREB1	0.225837
			CREB3	0.532307
			CREB3L1	0.0271701
			CREB3L2	0.00903573
			CREB5	0.0111049
			CREBL2	0.0262431
			CREM	0.275808
			CUX1	1.48661
			CUX2	0.280734
			DBP	0.425696
			DDB2	0.0973563
			DDIT3	0.185828
			DEAF1	0.896021
			DMRTB1	0.00702495
			DMRTC1A	0.0526276
			DMTF1	0.294246
			DTX1	1.55709
			E2F1	0.00584941
			E2F3	0.0727072
			E2F4	0.404167
			E2F5	0.0387614
			E2F6	0.047491
			E4F1	0.230204
			EBF1	2.91294
			EBF2	0.248432
			EBF3	0.835555
			EBF4	0.0188716
			EGR1	0.180858
			EGR4	0.0206539
			EID2	0.0558549
			ELF1	0.0717288
			ELF2	0.257831
			ELF3	0.0119684
			ELK1	0.210883
			ELK4	0.0383961
			ELL	0.0710037
			ELP2	0.398582
			ELP3	0.649536
			ELP4	0.337603
			EOMES	0.00945727
			ERCC2	0.267356
			ERCC3	0.122546
			ERF	0.0323323
			ESRRA	0.164769
			ESRRG	0.0304607
			ETS2	0.194196
			ETV1	0.00915054
			ETV3	0.0624864
			ETV5	0.00200716
			ETV6	0.0243723
			FOS	1.24116
			FOSB	0.153653
			FOSL2	0.0158317
			FOXG1	0.00404859
			FOXJ1	0.00203266
			FOXJ2	0.0689141
			FOXJ3	0.116724
			FOXK1	0.0280643
			FOXK2	0.184903
			FOXN2	0.0466435
			FOXN3	0.690547
			FOXO1	0.0159456
			FOXO3	0.0801693
			FOXP1	0.379482
			FOXP2	0.0250673
			FOXP4	0.350535
			GABPA	0.058888
			GABPB1	0.193173
			GABPB2	0.0299984
			GADD45A	0.142954
			GATAD1	0.532484
			GFI1	0.00226862
			GLIS1	0.0126123
			GLIS2	0.0618228
			GMEB1	0.108229
			GMEB2	0.0675798
			GTF2A1	0.105763
			GTF2A1L	0.00577159
			GTF2B	0.425738
			GTF2E1	0.139275
			GTF2E2	0.637474
			GTF2F1	0.600073
			GTF2F2	0.417177
			GTF2H1	0.499861
			GTF2H2	0.28822
			GTF2H3	0.127339
			GTF2H4	0.212883
			GTF2IRD1	0.329492
			GTF3A	0.6467
			GTF3C1	0.253485
			GTF3C2	0.405065
			GTF3C3	0.171362
			GTF3C4	0.132748
			GTF3C5	0.114527
			GTF3C6	0.363786
			GZF1	0.147893
			HBP1	0.0604611
			HCLS1	0.00552445
			HDX	0.0358445
			HES1	0.01775
			HES5	0.051614
			HES6	0.880642
			HES7	0.0503321
			HEY1	0.141343
			HIC2	0.0916353
			HIF1A	0.902895
			HIF3A	0.0331962
			HINFP	0.0198647
			HIVEP1	0.160175
			HIVEP2	0.26739
			HIVEP3	0.122605
			HLF	0.163439
			HLTF	0.0632052
			HMBOX1	0.117897
			HMGA1	0.177516
			HMGN3	1.68095
			HMX1	0.282823
			HOMEZ	0.051976
			HSF1	0.135889
			HSF2	0.141222
			HSF4	0.0187965
			IKZF2	0.0229982
			IKZF4	0.179087
			IKZF5	0.144335
			ILF3	0.579768
			INSM1	0.00993119
			IRF2	0.0963141
			IRF2BP1	0.387438
			IRF3	0.239936
			IRF8	0.00232811
			IRF9	0.0639544
			IRX1	0.00604158
			IRX2	1.04506
			IRX3	1.55233
			IRX4	1.4094
			IRX5	1.51912
			IRX6	0.946934
			ISL1	0.350113
			ISL2	1.69094
			ITGB3BP	0.169223
			JARID2	0.302014
			JDP2	0.00677494
			JUN	1.17105
			JUNB	0.446253
			KCNIP1	0.11481
			KCNIP2	0.00509519
			KCNIP3	0.011389
			KCNIP4	0.528054
			KDM5B	0.903745
			KLF10	0.289576
			KLF11	0.111336
			KLF13	0.34076
			KLF16	0.140608
			KLF2	0.0226078
			KLF3	0.141758
			KLF4	0.0468043
			KLF5	0.0436671
			KLF6	0.817131
			KLF8	0.0912841
			KLF9	0.730431
			KLHL29	0.0390751
			LHX9	0.0018861
			LIN54	0.138883
			LITAF	0.0244527
			LPP	0.0829732
			LRRFIP1	0.239941
			LZTFL1	0.420561
			MAF	0.0568623
			MAFB	0.0353885
			MAFF	0.04278
			MAFG	0.458416
			MAFK	0.0378549
			MAX	0.46169
			MAZ	0.844711
			MEF2C	0.104169
			MEF2D	0.151479
			MEIS1	0.15128
			MEIS2	0.0446695
			MEIS3	0.627802
			MGA	0.28655
			MITF	0.0350568
			MLLT3	0.351198
			MLLT6	0.0695151
			MLX	0.357966
			MNT	0.234345
			MSC	0.016618
			MTF1	0.221748
			MTF2	0.439342
			MXD3	0.0380829
			MXD4	0.773577
			MXI1	0.120948
			MYBL1	0.0405898
			MYC	0.0990249
			MYCBP	0.329233
			MYCN	0.318873
			MYEF2	0.795679
			MYNN	0.259807
			MYPOP	0.284407
			MYT1	0.0867576
			MYT1L	1.28055
			MZF1	0.0650045
			NAT14	0.298429
			NEUROD1	0.153995
			NEUROD2	0.0413474
			NEUROG2	0.0156038
			NFAT5	0.224602
			NFATC2	0.041701
			NFATC3	0.012735
			NFE2L1	0.602584
			NFE2L2	0.204989
			NFE2L3	0.527778
			NFIA	0.00603423
			NFIB	0.00915339
			NFIC	0.336698
			NFIL3	0.234872
			NFIX	0.00460934
			NFKB1	0.0578523
			NFKBIZ	0.0391058
			NFRKB	0.184926
			NFX1	0.36247
			NFXL1	0.072504
			NFYA	0.113939
			NFYB	0.381395
			NFYC	0.346155
			NHLH2	0.124295
			NKRF	0.19506
			NME2	0.126866
			NPAS3	0.00823356
			NPAS4	0.19802
			NR1D1	0.217496
			NR1D2	0.107115
			NR1H2	0.41029
			NR2C1	0.059765
			NR2C2	0.318406
			NR2E3	0.0214544
			NR2F1	0.261399
			NR2F2	0.0526797
			NR2F6	0.2815
			NR3C1	0.00166565
			NR3C2	0.00664633
			NR4A1	0.132277
			NR4A2	0.00610927
			NR4A3	0.00841363
			NR6A1	0.022937
			NRF1	0.196289
			NRG1	0.192997
			NRIP3	0.375113
			NRL	0.0292234
			NUFIP1	0.214178
			ONECUT1	0.075093
			ONECUT2	0.0926892
			ONECUT3	0.00222017
			OSGIN2	0.140202
			PABPN1	0.722485
			PATZ1	0.270276
			PAX2	0.0177716
			PAX6	2.03879
			PBX1	1.12004
			PBX2	0.18402
			PBX3	0.527977
			PBX4	0.540232
			PDCD7	0.309683
			PDS5B	0.489005
			PGR	0.0624965
			PHF1	0.25821
			PHF13	0.147114
			PHF7	0.0734271
			PHTF1	0.203443
			PHTF2	0.0738654
			PINX1	0.131601
			PITX3	0.0107351
			PKNOX1	0.140625
			PKNOX2	0.0728356
			PLAG1	0.009553
			PLAGL1	0.320253
			PLAGL2	0.0286485
			POLR2A	0.185563
			POLR2B	0.314389
			POU2F1	0.177467
			POU2F2	0.307778
			POU3F1	0.366393
			POU3F2	0.135094
			POU4F1	2.74211
			POU4F2	0.307649
			POU4F3	0.250415
			POU5F2	0.0185189
			POU6F1	0.228986
			POU6F2	1.69057
			PPARD	0.0333365
			PRDM10	0.0542678
			PRDM15	0.0571196
			PRDM16	0.147376
			PRDM4	0.243912
			PRDM5	0.00378824
			PREB	0.372534
			PROX1	0.00615289
			PTCH1	0.0575136
			PTRH2	0.214575
			PTTG1	0.487917
			PURA	0.773041
			PURB	0.442291
			RARA	0.406248
			RARB	0.0106678
			RARG	0.0300297
			RAX	0.0471796
			RBCK1	0.533731
			RBPJ	0.135339
			REL	0.0314933
			RELA	0.0937945
			RELB	0.110881
			REST	0.0525537
			REXO4	0.336156
			RFX1	0.0375192
			RFX3	0.091338
			RFX5	0.103572
			RFX7	0.292874
			RHOX5	0.0416568
			RLF	0.244382
			RNF141	0.229264
			RNF25	0.265538
			RNF31	0.0983012
			RORA	2.23749
			RORB	1.40009
			RRN3	0.370411
			RUNX1	0.0368409
			RUNX1T1	2.61278
			RUNX2	0
			RXRB	0.355759
			RXRG	0.28572
			SAFB2	0.317062
			SALL2	0.15564
			SATB1	0.312226
			SATB2	0.287856
			SCRT1	0.614628
			SCX	0.112461
			SHOX2	0.0869397
			SIRT3	0.493574
			SIX3	2.57976
			SIX6	0.970986
			SLC12A8	0.00660158
			SMAD1	0.587412
			SMAD2	0.400056
			SMAD4	0.0898606
			SMAD5	0.0990353
			SMAD9	0.00772232
			SMYD3	0.25477
			SNAI2	0.00917744
			SNAPC1	0.335552
			SNAPC2	0.522452
			SNAPC3	0.348652
			SNAPC4	0.0871025
			SNAPC5	0.802109
			SOX11	1.79831
			SOX12	0.338478
			SOX4	2.57878
			SOX5	0.0490248
			SOX6	0.00679176
			SP1	0.0191257
			SP2	0.0682833
			SP3	0.194713
			SP4	0.123627
			SPDEF	0.00221087
			SREBF1	0.0376088
			SREBF2	0.510406
			SRF	0.0560069
			STAT1	0.0804435
			STAT2	0.0648861
			STAT3	0.261155
			STAT5A	0.057864
			STAT5B	0.0956539
			STAT6	0.0202454
			STRN	0.0820996
			TAF1	0.295056
			TAF10	0.487118
			TAF11	0.439633
			TAF13	0.714072
			TAF15	0.392153
			TAF1A	0.0897073
			TAF1B	0.236432
			TAF1C	0.0794602
			TAF2	0.180789
			TAF3	0.435616
			TAF4A	0.020295
			TAF4B	0.119925
			TAF5	0.048469
			TAF6	0.283657
			TAF7	0.336921
			TAF8	0.0728687
			TAF9B	0.183698
			TBP	0.120719
			TBPL1	0.531079
			TBR1	0.0471827
			TBX2	0.0802051
			TBX20	0.00899907
			TBX3	0.100982
			TBX5	0.0135351
			TCEA2	0.136567
			TCEAL1	0.617983
			TCEAL5	1.01281
			TCEAL6	0.618819
			TCEAL7	0.035786
			TCEB3	0.148733
			TCERG1	0.544166
			TCF12	0.20857
			TCF15	0
			TCF19	0.025792
			TCF3	0.180659
			TCF4	0.559946
			TCF7L1	0.00192128
			TDG	0.868575
			TEAD1	0.0299806
			TEF	0.343708
			TFAM	0.255292
			TFDP1	0.0117427
			TFDP2	0.114057
			TGS1	0.50778
			THAP1	0.0526819
			THRB	0.0246582
			TOPORS	0.334434
			TOX	1.01559
			TRAF4	0.505871
			TRP53	0.327094
			TRPS1	0.0183966
			TSC2	0.164339
			TSC22D3	0.780552
			TSC22D4	0.197778
			TSHZ1	0.0996834
			TSHZ2	1.68135
			TSHZ3	0.127245
			TTF1	0.0969303
			TTF2	0.0212656
			TULP1	0.0142767
			TULP3	0.128377
			UACA	0.0200154
			UBP1	0.149018
			UBTF	0.760814
			USF1	0.368944
			USF2	0.670968
			VAX2	0.764555
			VEZF1	0.436924
			WWOX	0.198779
			YBX2	0.0372573
			ZBTB1	0.0316234
			ZBTB16	0.0119918
			ZBTB17	0.114529
			ZBTB2	0.0761532
			ZBTB20	0.700034
			ZBTB22	0.233038
			ZBTB24	0.0942045
			ZBTB25	0.10023
			ZBTB26	0.0388841
			ZBTB3	0.0555611
			ZBTB33	0.0518823
			ZBTB43	0.14498
			ZBTB48	0.0900131
			ZBTB6	0.0935155
			ZBTB7A	0.396026
			ZBTB7B	0.0129532
			ZC3H8	0.227966
			ZDHHC15	0.0099756
			ZDHHC16	0.630558
			ZDHHC5	0.0305535
			ZDHHC7	0.122072
			ZEB1	0.261358
			ZEB2	0.0348157
			ZFHX2	0.301773
			ZFHX3	0.339615
			ZFHX4	0.118983
			ZFP105	0.0915547
			ZFP106	0.440488
			ZFP110	0.0996341
			ZFP112	0.0629705
			ZFP113	0.0496978
			ZFP12	0.0988004
			ZFP128	0.0378622
			ZFP13	0.113204
			ZFP142	0.0472735
			ZFP143	0.0686918
			ZFP146	0.0425214
			ZFP157	0.447622
			ZFP160	0.106344
			ZFP169	0.0201352
			ZFP174	0.0134272
			ZFP180	0.116448
			ZFP184	0.0392218
			ZFP189	0.0784535
			ZFP202	0.0489806
			ZFP213	0.123772
			ZFP219	0.157266
			ZFP235	0.0497496
			ZFP236	0.0669982
			ZFP239	0.175667
			ZFP248	0.17823
			ZFP263	0.207908
			ZFP275	0.0461743
			ZFP277	0.162383
			ZFP28	0.083676
			ZFP281	0.189706
			ZFP282	0.227703
			ZFP286	0.224088
			ZFP287	0.0637848
			ZFP292	0.552909
			ZFP30	0.405651
			ZFP300	0.0261149
			ZFP317	0.120987
			ZFP319	0.0616526
			ZFP324	0.0570795
			ZFP341	0.050422
			ZFP354B	0.0202681
			ZFP354C	0.217622
			ZFP367	0.0140761
			ZFP37	0.144015
			ZFP384	0.0146635
			ZFP395	0.0689235
			ZFP397	0.174191
			ZFP398	0.391707
			ZFP407	0.0649181
			ZFP408	0.0702079
			ZFP410	0.269982
			ZFP422	0.719341
			ZFP423	0.0696354
			ZFP426	0.192555
			ZFP445	0.0873645
			ZFP449	0.0398935
			ZFP454	0.0412423
			ZFP46	0.275035
			ZFP462	0.380812
			ZFP472	0.0542393
			ZFP488	0.00377317
			ZFP516	0.0205498
			ZFP521	0.213843
			ZFP523	0.421385
			ZFP524	0.0706711
			ZFP551	0.0609681
			ZFP560	0.569504
			ZFP566	0.0423813
			ZFP568	0.0206699
			ZFP57	0.679286
			ZFP583	0.03913
			ZFP592	0.0514444
			ZFP593	0.549636
			ZFP60	0.0733453
			ZFP612	0.268529
			ZFP628	0.113787
			ZFP639	0.348753
			ZFP64	0.319495
			ZFP655	0.127623
			ZFP668	0.217324
			ZFP68	0.23365
			ZFP704	0.454132
			ZFP709	0.0436055
			ZFP711	0.279207
			ZFP777	0.0840403
			ZFP799	0.0522605
			ZFP825	0.0572471
			ZFP94	0.0723306
			ZFX	0.107043
			ZIC1	0.0192079
			ZIC2	0
			ZIC5	0
			ZIK1	0.0708785
			ZKSCAN1	0.149723
			ZKSCAN14	0.0816429
			ZKSCAN3	0.31966
			ZKSCAN4	0.0480916
			ZKSCAN5	0.0972949
			ZKSCAN6	0.100761
			ZSCAN12	0.0896293
			ZSCAN2	0.0880725
			ZSCAN21	0.375647
			ZSCAN22	0.0292394
			ZXDC	0.136607
